# Supplementary material for: Real‐Time Self‐Optimization of Quantum Dot Laser Emissions During Machine Learning‐Assisted Epitaxy
Source: Adv Sci (Weinh). 2025 May 2;12(27):2503059. doi: 10.1002/advs.202503059 (PMC12279205; doi:10.1002/advs.202503059)
Supplement: Supplementary file 2 — Supporting Information [file ADVS-12-2503059-s002.xlsx]

## Sheet: Fig. 1b-1
Figure 1b	Low	Wavelength(nm)	Intensity(arb. units)
		1065.78	1488
		1065.92	1481
		1066.06	1462
		1066.2	1456
		1066.34	1519
		1066.48	1447
		1066.62	1457
		1066.76	1512
		1066.9	1524
		1067.04	1474
		1067.18	1464
		1067.32	1473
		1067.46	1463
		1067.6	1444
		1067.74	1484
		1067.88	1464
		1068.02	1515
		1068.16	1488
		1068.3	1534
		1068.44	1504
		1068.58	1529
		1068.72	1442
		1068.86	1562
		1069	1527
		1069.14	1475
		1069.28	1507
		1069.42	1583
		1069.56	1451
		1069.7	1463
		1069.84	1451
		1069.98	1474
		1070.12	1501
		1070.26	1512
		1070.4	1478
		1070.54	1592
		1070.68	1509
		1070.82	1500
		1070.96	1465
		1071.1	1510
		1071.24	1470
		1071.38	1562
		1071.52	1488
		1071.66	1510
		1071.8	1497
		1071.94	1453
		1072.08	1475
		1072.22	1490
		1072.36	1492
		1072.5	1507
		1072.64	1541
		1072.78	1557
		1072.92	1483
		1073.06	1551
		1073.2	1493
		1073.34	1545
		1073.48	1466
		1073.62	1573
		1073.76	1442
		1073.9	1560
		1074.04	1523
		1074.17	1537
		1074.31	1506
		1074.45	1569
		1074.59	1509
		1074.73	1463
		1074.87	1506
		1075.01	1517
		1075.15	1480
		1075.29	1552
		1075.43	1517
		1075.57	1491
		1075.71	1477
		1075.85	1577
		1075.99	1526
		1076.13	1525
		1076.27	1510
		1076.41	1544
		1076.55	1433
		1076.69	1540
		1076.83	1508
		1076.97	1562
		1077.11	1489
		1077.18	1547
		1077.25	1481
		1077.32	1460
		1077.39	1507
		1077.46	1531
		1077.53	1582
		1077.6	1536
		1077.67	1545
		1077.74	1570
		1077.88	1471
		1078.02	1532
		1078.16	1429
		1078.3	1549
		1078.44	1440
		1078.58	1574
		1078.72	1482
		1078.86	1528
		1079	1492
		1079.14	1592
		1079.28	1475
		1079.42	1545
		1079.56	1535
		1079.7	1535
		1079.84	1497
		1079.98	1609
		1080.12	1565
		1080.26	1530
		1080.4	1515
		1080.54	1574
		1080.68	1464
		1080.82	1534
		1080.96	1495
		1081.1	1520
		1081.24	1475
		1081.38	1505
		1081.52	1526
		1081.66	1559
		1081.8	1503
		1081.94	1579
		1082.08	1503
		1082.22	1541
		1082.36	1455
		1082.5	1526
		1082.64	1481
		1082.78	1577
		1082.92	1546
		1083.06	1563
		1083.2	1487
		1083.34	1600
		1083.48	1506
		1083.62	1511
		1083.76	1486
		1083.9	1589
		1084.04	1386
		1084.18	1524
		1084.32	1431
		1084.46	1520
		1084.6	1388
		1084.74	1554
		1084.88	1478
		1085.02	1494
		1085.16	1451
		1085.3	1511
		1085.44	1459
		1085.57	1489
		1085.71	1439
		1085.85	1505
		1085.99	1518
		1086.13	1614
		1086.27	1511
		1086.41	1563
		1086.55	1485
		1086.69	1498
		1086.83	1496
		1086.97	1563
		1087.11	1451
		1087.25	1572
		1087.39	1479
		1087.53	1571
		1087.67	1539
		1087.81	1509
		1087.95	1552
		1088.09	1520
		1088.23	1454
		1088.37	1548
		1088.51	1506
		1088.65	1467
		1088.79	1559
		1088.93	1587
		1089.07	1526
		1089.21	1539
		1089.35	1487
		1089.49	1579
		1089.63	1456
		1089.77	1518
		1089.91	1542
		1090.05	1575
		1090.19	1420
		1090.33	1587
		1090.47	1492
		1090.61	1485
		1090.75	1450
		1090.89	1645
		1091.03	1580
		1091.17	1564
		1091.31	1512
		1091.45	1581
		1091.59	1501
		1091.73	1480
		1091.87	1525
		1092.01	1532
		1092.15	1441
		1092.29	1514
		1092.43	1473
		1092.57	1535
		1092.71	1427
		1092.85	1472
		1092.99	1535
		1093.13	1532
		1093.27	1529
		1093.41	1526
		1093.55	1549
		1093.69	1456
		1093.83	1513
		1093.97	1553
		1094.11	1532
		1094.25	1615
		1094.39	1490
		1094.53	1516
		1094.67	1536
		1094.81	1534
		1094.95	1519
		1095.09	1593
		1095.23	1517
		1095.37	1517
		1095.51	1498
		1095.65	1475
		1095.79	1461
		1095.93	1552
		1096.07	1522
		1096.21	1503
		1096.35	1521
		1096.49	1519
		1096.63	1540
		1096.77	1563
		1096.91	1561
		1097.05	1564
		1097.19	1525
		1097.33	1549
		1097.47	1541
		1097.61	1538
		1097.75	1432
		1097.89	1494
		1098.03	1547
		1098.17	1589
		1098.31	1523
		1098.45	1597
		1098.59	1539
		1098.73	1568
		1098.87	1515
		1099	1492
		1099.14	1495
		1099.28	1547
		1099.42	1431
		1099.56	1522
		1099.7	1564
		1099.84	1552
		1099.98	1469
		1100.12	1536
		1100.26	1536
		1100.4	1533
		1100.54	1493
		1100.68	1559
		1100.82	1510
		1100.96	1530
		1101.1	1518
		1101.24	1527
		1101.38	1505
		1101.52	1534
		1101.66	1558
		1101.8	1600
		1101.94	1536
		1102.08	1623
		1102.22	1534
		1102.36	1623
		1102.5	1441
		1102.64	1519
		1102.78	1491
		1102.92	1620
		1103.06	1575
		1103.2	1575
		1103.34	1535
		1103.48	1521
		1103.62	1553
		1103.76	1583
		1103.9	1582
		1104.04	1541
		1104.18	1541
		1104.32	1547
		1104.46	1536
		1104.6	1560
		1104.74	1462
		1104.88	1594
		1105.02	1448
		1105.16	1600
		1105.3	1577
		1105.44	1558
		1105.58	1514
		1105.72	1557
		1105.86	1529
		1106	1495
		1106.14	1504
		1106.28	1489
		1106.42	1499
		1106.56	1483
		1106.7	1451
		1106.84	1470
		1106.98	1531
		1107.12	1507
		1107.26	1481
		1107.4	1518
		1107.54	1519
		1107.68	1561
		1107.82	1548
		1107.96	1594
		1108.1	1530
		1108.24	1546
		1108.38	1535
		1108.52	1475
		1108.66	1504
		1108.8	1545
		1108.94	1519
		1109.08	1500
		1109.22	1519
		1109.36	1531
		1109.5	1479
		1109.64	1518
		1109.78	1547
		1109.92	1561
		1110.06	1558
		1110.2	1563
		1110.34	1547
		1110.48	1546
		1110.62	1554
		1110.76	1543
		1110.9	1498
		1111.04	1523
		1111.18	1541
		1111.32	1517
		1111.46	1539
		1111.6	1572
		1111.74	1520
		1111.88	1512
		1112.02	1581
		1112.16	1542
		1112.3	1459
		1112.44	1552
		1112.57	1556
		1112.71	1553
		1112.85	1524
		1112.99	1625
		1113.13	1500
		1113.27	1555
		1113.41	1517
		1113.55	1579
		1113.69	1536
		1113.83	1549
		1113.97	1497
		1114.11	1593
		1114.25	1603
		1114.39	1563
		1114.53	1572
		1114.67	1500
		1114.81	1557
		1114.95	1560
		1115.09	1503
		1115.23	1586
		1115.37	1629
		1115.51	1497
		1115.65	1491
		1115.79	1558
		1115.93	1555
		1116.07	1525
		1116.21	1547
		1116.35	1611
		1116.49	1572
		1116.63	1612
		1116.77	1565
		1116.91	1524
		1117.05	1513
		1117.19	1658
		1117.33	1555
		1117.47	1543
		1117.61	1579
		1117.75	1558
		1117.89	1624
		1118.03	1634
		1118.17	1545
		1118.31	1715
		1118.45	1510
		1118.59	1627
		1118.73	1510
		1118.87	1523
		1119.01	1588
		1119.15	1581
		1119.29	1497
		1119.43	1571
		1119.57	1593
		1119.71	1512
		1119.85	1564
		1119.99	1511
		1120.13	1576
		1120.27	1526
		1120.41	1598
		1120.55	1575
		1120.69	1580
		1120.83	1596
		1120.97	1625
		1121.11	1591
		1121.25	1544
		1121.39	1664
		1121.53	1627
		1121.67	1530
		1121.81	1604
		1121.95	1625
		1122.09	1570
		1122.23	1598
		1122.37	1506
		1122.51	1618
		1122.65	1488
		1122.79	1544
		1122.93	1564
		1123.07	1607
		1123.21	1542
		1123.35	1650
		1123.49	1590
		1123.63	1559
		1123.77	1518
		1123.91	1622
		1124.05	1614
		1124.19	1616
		1124.33	1639
		1124.47	1557
		1124.61	1579
		1124.75	1667
		1124.89	1644
		1125.03	1590
		1125.17	1587
		1125.31	1683
		1125.45	1601
		1125.59	1578
		1125.73	1571
		1125.87	1627
		1126.01	1529
		1126.14	1669
		1126.28	1593
		1126.42	1581
		1126.56	1578
		1126.7	1607
		1126.84	1584
		1126.98	1690
		1127.12	1663
		1127.26	1659
		1127.4	1608
		1127.54	1600
		1127.68	1628
		1127.82	1681
		1127.96	1587
		1128.1	1614
		1128.24	1702
		1128.38	1686
		1128.52	1615
		1128.66	1679
		1128.8	1527
		1128.94	1595
		1129.08	1548
		1129.22	1623
		1129.36	1613
		1129.5	1635
		1129.64	1639
		1129.78	1617
		1129.92	1646
		1130.06	1686
		1130.2	1668
		1130.34	1609
		1130.48	1651
		1130.62	1680
		1130.76	1602
		1130.9	1633
		1131.04	1679
		1131.18	1564
		1131.32	1601
		1131.46	1651
		1131.6	1718
		1131.74	1601
		1131.88	1592
		1132.02	1679
		1132.16	1665
		1132.3	1664
		1132.44	1600
		1132.58	1701
		1132.72	1590
		1132.86	1725
		1133	1649
		1133.14	1730
		1133.28	1662
		1133.42	1635
		1133.56	1633
		1133.7	1624
		1133.84	1624
		1133.98	1676
		1134.12	1597
		1134.26	1643
		1134.4	1703
		1134.54	1649
		1134.68	1678
		1134.82	1706
		1134.96	1723
		1135.1	1656
		1135.24	1637
		1135.38	1666
		1135.52	1611
		1135.66	1713
		1135.8	1628
		1135.94	1764
		1136.08	1693
		1136.22	1695
		1136.36	1695
		1136.5	1649
		1136.64	1672
		1136.78	1699
		1136.92	1678
		1137.06	1680
		1137.2	1669
		1137.34	1720
		1137.48	1666
		1137.62	1674
		1137.76	1723
		1137.9	1738
		1138.04	1692
		1138.18	1671
		1138.32	1690
		1138.46	1696
		1138.6	1656
		1138.74	1717
		1138.88	1691
		1139.02	1699
		1139.16	1725
		1139.3	1751
		1139.44	1724
		1139.57	1786
		1139.71	1681
		1139.85	1781
		1139.99	1741
		1140.13	1694
		1140.27	1757
		1140.41	1815
		1140.55	1694
		1140.69	1727
		1140.83	1706
		1140.97	1726
		1141.11	1737
		1141.25	1774
		1141.39	1719
		1141.53	1827
		1141.67	1759
		1141.81	1755
		1141.95	1704
		1142.09	1738
		1142.23	1715
		1142.37	1809
		1142.51	1739
		1142.65	1770
		1142.79	1755
		1142.93	1696
		1143.07	1727
		1143.21	1747
		1143.35	1778
		1143.49	1773
		1143.63	1797
		1143.77	1811
		1143.91	1752
		1144.05	1822
		1144.19	1777
		1144.33	1815
		1144.47	1746
		1144.61	1856
		1144.75	1723
		1144.89	1830
		1145.03	1800
		1145.17	1807
		1145.31	1774
		1145.45	1836
		1145.59	1780
		1145.73	1748
		1145.87	1774
		1146.01	1780
		1146.15	1774
		1146.29	1819
		1146.43	1801
		1146.57	1779
		1146.71	1771
		1146.85	1858
		1146.99	1813
		1147.13	1805
		1147.27	1818
		1147.41	1792
		1147.55	1719
		1147.69	1844
		1147.83	1793
		1147.97	1850
		1148.11	1773
		1148.18	1814
		1148.25	1784
		1148.32	1752
		1148.39	1814
		1148.46	1832
		1148.53	1890
		1148.6	1822
		1148.67	1845
		1148.74	1864
		1148.88	1757
		1149.02	1818
		1149.16	1720
		1149.3	1840
		1149.44	1735
		1149.58	1863
		1149.72	1792
		1149.86	1832
		1150	1766
		1150.14	1888
		1150.28	1771
		1150.42	1838
		1150.56	1849
		1150.7	1824
		1150.84	1830
		1150.98	1906
		1151.12	1868
		1151.26	1843
		1151.4	1815
		1151.54	1874
		1151.68	1768
		1151.82	1853
		1151.96	1775
		1152.1	1812
		1152.24	1810
		1152.38	1831
		1152.52	1840
		1152.66	1882
		1152.8	1807
		1152.94	1915
		1153.08	1816
		1153.22	1875
		1153.36	1774
		1153.5	1832
		1153.64	1815
		1153.78	1897
		1153.92	1867
		1154.05	1894
		1154.19	1807
		1154.33	1901
		1154.47	1841
		1154.61	1847
		1154.75	1810
		1154.89	1937
		1155.03	1713
		1155.17	1842
		1155.31	1769
		1155.45	1829
		1155.59	1730
		1155.73	1877
		1155.87	1822
		1156.01	1813
		1156.15	1787
		1156.29	1842
		1156.43	1799
		1156.57	1831
		1156.71	1777
		1156.85	1859
		1156.99	1889
		1157.13	1952
		1157.27	1853
		1157.41	1918
		1157.55	1836
		1157.69	1835
		1157.83	1835
		1157.97	1894
		1158.11	1786
		1158.25	1910
		1158.39	1815
		1158.53	1911
		1158.67	1893
		1158.81	1853
		1158.95	1906
		1159.09	1878
		1159.23	1783
		1159.37	1893
		1159.51	1859
		1159.65	1799
		1159.79	1904
		1159.93	1918
		1160.07	1875
		1160.21	1879
		1160.35	1830
		1160.49	1920
		1160.63	1812
		1160.77	1856
		1160.91	1890
		1161.05	1899
		1161.19	1767
		1161.33	1941
		1161.47	1854
		1161.61	1847
		1161.75	1802
		1161.89	2015
		1162.03	1910
		1162.17	1934
		1162.31	1857
		1162.45	1929
		1162.59	1850
		1162.73	1830
		1162.87	1847
		1163.01	1895
		1163.15	1803
		1163.29	1850
		1163.43	1809
		1163.57	1890
		1163.71	1743
		1163.85	1797
		1163.99	1866
		1164.13	1858
		1164.27	1880
		1164.41	1887
		1164.55	1883
		1164.69	1779
		1164.83	1877
		1164.97	1883
		1165.11	1899
		1165.25	1964
		1165.39	1808
		1165.53	1853
		1165.67	1912
		1165.81	1855
		1165.95	1856
		1166.09	1938
		1166.23	1839
		1166.37	1888
		1166.51	1831
		1166.65	1810
		1166.79	1799
		1166.93	1890
		1167.07	1848
		1167.21	1829
		1167.35	1860
		1167.49	1852
		1167.62	1876
		1167.76	1920
		1167.9	1921
		1168.04	1880
		1168.18	1860
		1168.32	1900
		1168.46	1853
		1168.6	1864
		1168.74	1776
		1168.88	1824
		1169.02	1880
		1169.16	1913
		1169.3	1837
		1169.44	1925
		1169.58	1886
		1169.72	1890
		1169.86	1864
		1170	1811
		1170.14	1819
		1170.28	1891
		1170.42	1746
		1170.56	1845
		1170.7	1876
		1170.84	1884
		1170.98	1788
		1171.12	1858
		1171.26	1869
		1171.4	1837
		1171.54	1809
		1171.68	1885
		1171.82	1821
		1171.96	1829
		1172.1	1819
		1172.24	1839
		1172.38	1819
		1172.52	1844
		1172.66	1858
		1172.8	1892
		1172.94	1836
		1173.08	1920
		1173.22	1843
		1173.36	1921
		1173.5	1743
		1173.64	1818
		1173.78	1773
		1173.92	1904
		1174.06	1874
		1174.2	1878
		1174.34	1826
		1174.48	1822
		1174.62	1834
		1174.76	1863
		1174.9	1859
		1175.04	1829
		1175.18	1809
		1175.32	1826
		1175.46	1810
		1175.6	1831
		1175.74	1727
		1175.88	1866
		1176.02	1756
		1176.16	1859
		1176.3	1841
		1176.44	1809
		1176.58	1777
		1176.72	1819
		1176.86	1785
		1177	1740
		1177.14	1771
		1177.28	1762
		1177.42	1778
		1177.56	1742
		1177.7	1723
		1177.84	1726
		1177.98	1780
		1178.12	1756
		1178.26	1758
		1178.4	1772
		1178.54	1768
		1178.68	1792
		1178.82	1798
		1178.96	1841
		1179.1	1785
		1179.24	1789
		1179.38	1771
		1179.52	1733
		1179.66	1741
		1179.8	1778
		1179.94	1756
		1180.08	1745
		1180.22	1748
		1180.36	1770
		1180.5	1708
		1180.64	1745
		1180.78	1775
		1180.92	1778
		1181.05	1815
		1181.19	1790
		1181.33	1768
		1181.47	1788
		1181.61	1767
		1181.75	1777
		1181.89	1746
		1182.03	1736
		1182.17	1755
		1182.31	1715
		1182.45	1756
		1182.59	1786
		1182.73	1724
		1182.87	1727
		1183.01	1777
		1183.15	1745
		1183.29	1665
		1183.43	1737
		1183.57	1743
		1183.71	1763
		1183.85	1759
		1183.99	1824
		1184.13	1693
		1184.27	1753
		1184.41	1694
		1184.55	1749
		1184.69	1735
		1184.83	1720
		1184.97	1679
		1185.11	1781
		1185.25	1762
		1185.39	1730
		1185.53	1760
		1185.67	1689
		1185.81	1739
		1185.95	1733
		1186.09	1706
		1186.23	1761
		1186.37	1777
		1186.51	1691
		1186.65	1670
		1186.79	1728
		1186.93	1700
		1187.07	1691
		1187.21	1715
		1187.35	1772
		1187.49	1730
		1187.63	1763
		1187.77	1740
		1187.91	1682
		1188.05	1675
		1188.19	1826
		1188.33	1723
		1188.47	1700
		1188.61	1733
		1188.75	1711
		1188.89	1784
		1189.03	1792
		1189.17	1724
		1189.31	1861
		1189.45	1686
		1189.59	1746
		1189.73	1674
		1189.87	1681
		1190.01	1757
		1190.15	1721
		1190.29	1651
		1190.43	1689
		1190.57	1731
		1190.71	1683
		1190.85	1698
		1190.99	1654
		1191.13	1698
		1191.27	1653
		1191.41	1719
		1191.55	1696
		1191.69	1720
		1191.83	1734
		1191.97	1751
		1192.11	1728
		1192.25	1675
		1192.39	1810
		1192.53	1771
		1192.67	1662
		1192.81	1727
		1192.95	1742
		1193.09	1721
		1193.23	1728
		1193.37	1650
		1193.51	1761
		1193.65	1600
		1193.79	1663
		1193.93	1672
		1194.07	1743
		1194.21	1687
		1194.35	1773
		1194.49	1714
		1194.62	1662
		1194.76	1641
		1194.9	1746
		1195.04	1746
		1195.18	1748
		1195.32	1760
		1195.46	1681
		1195.6	1680
		1195.74	1797
		1195.88	1739
		1196.02	1701
		1196.16	1702
		1196.3	1788
		1196.44	1706
		1196.58	1689
		1196.72	1701
		1196.86	1722
		1197	1648
		1197.14	1786
		1197.28	1716
		1197.42	1718
		1197.56	1707
		1197.7	1710
		1197.84	1721
		1197.98	1803
		1198.12	1778
		1198.26	1758
		1198.4	1733
		1198.54	1714
		1198.68	1755
		1198.82	1799
		1198.96	1724
		1199.1	1722
		1199.24	1806
		1199.38	1783
		1199.52	1739
		1199.66	1799
		1199.8	1642
		1199.94	1719
		1200.08	1676
		1200.22	1723
		1200.36	1735
		1200.5	1734
		1200.64	1750
		1200.78	1730
		1200.92	1762
		1201.06	1820
		1201.2	1769
		1201.34	1720
		1201.48	1781
		1201.62	1785
		1201.76	1724
		1201.9	1735
		1202.04	1776
		1202.18	1671
		1202.32	1713
		1202.46	1759
		1202.6	1810
		1202.74	1726
		1202.88	1716
		1203.02	1778
		1203.16	1788
		1203.3	1775
		1203.44	1714
		1203.58	1810
		1203.72	1724
		1203.86	1866
		1204	1772
		1204.14	1846
		1204.28	1800
		1204.42	1742
		1204.56	1754
		1204.7	1750
		1204.84	1755
		1204.98	1802
		1205.12	1695
		1205.26	1781
		1205.4	1840
		1205.54	1775
		1205.68	1822
		1205.82	1845
		1205.96	1841
		1206.1	1775
		1206.24	1732
		1206.38	1764
		1206.52	1739
		1206.66	1823
		1206.8	1743
		1206.94	1867
		1207.08	1809
		1207.22	1825
		1207.36	1778
		1207.5	1779
		1207.64	1785
		1207.78	1820
		1207.92	1803
		1208.06	1785
		1208.19	1786
		1208.33	1824
		1208.47	1796
		1208.61	1789
		1208.75	1848
		1208.89	1869
		1209.03	1822
		1209.17	1795
		1209.31	1815
		1209.45	1804
		1209.59	1780
		1209.73	1841
		1209.87	1820
		1210.01	1829
		1210.15	1843
		1210.29	1879
		1210.43	1859
		1210.57	1884
		1210.71	1819
		1210.85	1909
		1210.99	1871
		1211.13	1798
		1211.27	1886
		1211.41	1936
		1211.55	1819
		1211.69	1839
		1211.83	1836
		1211.97	1837
		1212.11	1890
		1212.25	1870
		1212.39	1843
		1212.53	1959
		1212.67	1909
		1212.81	1868
		1212.95	1829
		1213.09	1869
		1213.23	1856
		1213.37	1942
		1213.51	1877
		1213.65	1883
		1213.79	1892
		1213.93	1828
		1214.07	1844
		1214.21	1866
		1214.35	1909
		1214.49	1885
		1214.63	1943
		1214.77	1950
		1214.91	1868
		1215.05	1937
		1215.19	1929
		1215.33	1943
		1215.47	1866
		1215.61	1989
		1215.75	1830
		1215.89	1952
		1216.03	1950
		1216.17	1943
		1216.31	1925
		1216.45	1976
		1216.59	1941
		1216.73	1892
		1216.87	1918
		1217.01	1916
		1217.15	1901
		1217.29	1987
		1217.43	1947
		1217.57	1923
		1217.71	1910
		1217.85	2012
		1217.99	1970
		1218.13	1954
		1218.27	1951
		1218.41	1974
		1218.55	1871
		1218.69	1976
		1218.83	1958
		1218.97	2025
		1219.11	1940
		1219.18	1979
		1219.25	1937
		1219.32	1897
		1219.39	1988
		1219.46	1993
		1219.53	2057
		1219.6	2014
		1219.67	2007
		1219.74	2028
		1219.88	1931
		1220.02	1984
		1220.16	1916
		1220.3	2017
		1220.44	1917
		1220.58	2052
		1220.72	1987
		1220.86	2008
		1221	1964
		1221.14	2074
		1221.28	1961
		1221.42	2056
		1221.56	2045
		1221.7	2020
		1221.84	2004
		1221.98	2098
		1222.12	2083
		1222.26	2053
		1222.4	2036
		1222.54	2091
		1222.68	1987
		1222.82	2065
		1222.96	2028
		1223.1	2047
		1223.24	2036
		1223.38	2041
		1223.52	2054
		1223.66	2099
		1223.8	2025
		1223.94	2118
		1224.08	2069
		1224.22	2097
		1224.36	2013
		1224.5	2087
		1224.64	2078
		1224.78	2151
		1224.91	2124
		1225.05	2151
		1225.19	2062
		1225.33	2170
		1225.47	2100
		1225.61	2116
		1225.75	2079
		1225.89	2179
		1226.03	1972
		1226.17	2120
		1226.31	2034
		1226.45	2117
		1226.59	1990
		1226.73	2169
		1226.87	2079
		1227.01	2100
		1227.15	2075
		1227.29	2145
		1227.43	2095
		1227.57	2136
		1227.71	2185
		1227.85	2150
		1227.99	2171
		1228.13	2256
		1228.27	2170
		1228.41	2209
		1228.55	2140
		1228.69	2141
		1228.83	2135
		1228.97	2214
		1229.11	2091
		1229.25	2204
		1229.39	2130
		1229.53	2223
		1229.67	2200
		1229.81	2181
		1229.95	2230
		1230.09	2179
		1230.23	2117
		1230.37	2217
		1230.51	2185
		1230.65	2143
		1230.79	2252
		1230.93	2289
		1231.07	2227
		1231.21	2232
		1231.35	2192
		1231.49	2270
		1231.63	2180
		1231.77	2206
		1231.91	2241
		1232.05	2274
		1232.19	2136
		1232.33	2288
		1232.47	2214
		1232.61	2236
		1232.75	2169
		1232.89	2365
		1233.03	2296
		1233.17	2303
		1233.31	2245
		1233.45	2306
		1233.59	2255
		1233.73	2217
		1233.87	2249
		1234.01	2285
		1234.15	2193
		1234.29	2254
		1234.43	2240
		1234.57	2279
		1234.71	2167
		1234.85	2214
		1234.99	2287
		1235.13	2276
		1235.27	2308
		1235.41	2295
		1235.55	2320
		1235.69	2227
		1235.83	2306
		1235.97	2338
		1236.11	2314
		1236.25	2414
		1236.39	2273
		1236.53	2320
		1236.67	2358
		1236.81	2328
		1236.95	2338
		1237.09	2367
		1237.23	2330
		1237.37	2337
		1237.51	2307
		1237.65	2289
		1237.79	2277
		1237.93	2355
		1238.07	2354
		1238.21	2315
		1238.34	2368
		1238.48	2354
		1238.62	2391
		1238.76	2428
		1238.9	2434
		1239.04	2402
		1239.18	2386
		1239.32	2393
		1239.46	2392
		1239.6	2393
		1239.74	2314
		1239.88	2362
		1240.02	2425
		1240.16	2451
		1240.3	2407
		1240.44	2460
		1240.58	2457
		1240.72	2449
		1240.86	2443
		1241	2396
		1241.14	2386
		1241.28	2447
		1241.42	2343
		1241.56	2436
		1241.7	2507
		1241.84	2453
		1241.98	2392
		1242.12	2464
		1242.26	2476
		1242.4	2445
		1242.54	2420
		1242.68	2465
		1242.82	2446
		1242.96	2473
		1243.1	2447
		1243.24	2472
		1243.38	2468
		1243.52	2495
		1243.66	2505
		1243.8	2545
		1243.94	2484
		1244.08	2552
		1244.22	2498
		1244.36	2592
		1244.5	2416
		1244.64	2487
		1244.78	2466
		1244.92	2585
		1245.06	2565
		1245.2	2566
		1245.34	2521
		1245.48	2497
		1245.62	2551
		1245.76	2564
		1245.9	2561
		1246.04	2525
		1246.18	2524
		1246.32	2521
		1246.46	2530
		1246.6	2538
		1246.74	2469
		1246.88	2578
		1247.02	2464
		1247.16	2551
		1247.3	2561
		1247.44	2525
		1247.58	2525
		1247.72	2534
		1247.86	2526
		1248	2471
		1248.14	2513
		1248.28	2491
		1248.42	2526
		1248.56	2488
		1248.7	2463
		1248.84	2469
		1248.98	2525
		1249.12	2514
		1249.26	2510
		1249.4	2507
		1249.54	2520
		1249.68	2561
		1249.82	2572
		1249.96	2591
		1250.1	2554
		1250.24	2547
		1250.38	2539
		1250.52	2473
		1250.66	2501
		1250.8	2534
		1250.94	2551
		1251.08	2520
		1251.22	2523
		1251.36	2529
		1251.5	2480
		1251.64	2497
		1251.78	2533
		1251.91	2549
		1252.05	2579
		1252.19	2557
		1252.33	2566
		1252.47	2517
		1252.61	2528
		1252.75	2543
		1252.89	2505
		1253.03	2514
		1253.17	2533
		1253.31	2480
		1253.45	2555
		1253.59	2544
		1253.73	2491
		1253.87	2499
		1254.01	2573
		1254.15	2515
		1254.29	2442
		1254.43	2498
		1254.57	2516
		1254.71	2503
		1254.85	2511
		1254.99	2576
		1255.13	2489
		1255.27	2513
		1255.41	2499
		1255.55	2535
		1255.69	2521
		1255.83	2480
		1255.97	2459
		1256.11	2536
		1256.25	2547
		1256.39	2497
		1256.53	2522
		1256.67	2451
		1256.81	2506
		1256.95	2481
		1257.09	2453
		1257.23	2508
		1257.37	2549
		1257.51	2424
		1257.65	2438
		1257.79	2448
		1257.93	2468
		1258.07	2410
		1258.21	2479
		1258.35	2535
		1258.49	2475
		1258.63	2513
		1258.77	2492
		1258.91	2440
		1259.05	2415
		1259.19	2553
		1259.33	2472
		1259.47	2435
		1259.61	2486
		1259.75	2450
		1259.89	2516
		1260.03	2516
		1260.17	2443
		1260.31	2588
		1260.45	2410
		1260.59	2477
		1260.73	2398
		1260.87	2370
		1261.01	2461
		1261.15	2422
		1261.29	2394
		1261.43	2423
		1261.57	2456
		1261.71	2371
		1261.85	2412
		1261.99	2343
		1262.13	2430
		1262.27	2340
		1262.41	2442
		1262.55	2395
		1262.69	2401
		1262.83	2421
		1262.97	2468
		1263.11	2396
		1263.25	2363
		1263.39	2474
		1263.53	2433
		1263.67	2330
		1263.81	2407
		1263.95	2408
		1264.09	2344
		1264.23	2366
		1264.37	2314
		1264.51	2412
		1264.65	2253
		1264.79	2287
		1264.93	2330
		1265.07	2360
		1265.21	2302
		1265.35	2384
		1265.48	2343
		1265.62	2282
		1265.76	2284
		1265.9	2363
		1266.04	2381
		1266.18	2366
		1266.32	2393
		1266.46	2283
		1266.6	2301
		1266.74	2405
		1266.88	2363
		1267.02	2266
		1267.16	2283
		1267.3	2365
		1267.44	2302
		1267.58	2271
		1267.72	2256
		1267.86	2267
		1268	2230
		1268.14	2327
		1268.28	2249
		1268.42	2250
		1268.56	2231
		1268.7	2244
		1268.84	2242
		1268.98	2328
		1269.12	2297
		1269.26	2295
		1269.4	2247
		1269.54	2212
		1269.68	2269
		1269.82	2263
		1269.96	2200
		1270.1	2197
		1270.24	2291
		1270.38	2262
		1270.52	2223
		1270.66	2242
		1270.8	2086
		1270.94	2168
		1271.08	2117
		1271.22	2172
		1271.36	2159
		1271.5	2150
		1271.64	2161
		1271.78	2150
		1271.92	2192
		1272.06	2185
		1272.2	2174
		1272.34	2107
		1272.48	2188
		1272.62	2176
		1272.76	2120
		1272.9	2098
		1273.04	2140
		1273.18	2027
		1273.32	2108
		1273.46	2105
		1273.6	2166
		1273.74	2046
		1273.88	2043
		1274.02	2110
		1274.16	2114
		1274.3	2091
		1274.44	2033
		1274.58	2080
		1274.72	2025
		1274.86	2124
		1275	2062
		1275.14	2115
		1275.28	2059
		1275.42	2026
		1275.56	2036
		1275.7	1990
		1275.84	1992
		1275.98	2048
		1276.12	1955
		1276.26	1996
		1276.4	2042
		1276.54	1997
		1276.68	2017
		1276.82	2023
		1276.96	2042
		1277.1	1959
		1277.24	1930
		1277.38	1935
		1277.52	1910
		1277.66	1984
		1277.8	1909
		1277.94	2013
		1278.08	1954
		1278.22	1963
		1278.36	1943
		1278.5	1901
		1278.64	1916
		1278.78	1945
		1278.91	1928
		1279.05	1904
		1279.19	1895
		1279.33	1940
		1279.47	1882
		1279.61	1867
		1279.75	1922
		1279.89	1925
		1280.03	1877
		1280.17	1858
		1280.31	1865
		1280.45	1863
		1280.59	1836
		1280.73	1881
		1280.87	1847
		1281.01	1856
		1281.15	1862
		1281.29	1919
		1281.43	1891
		1281.57	1909
		1281.71	1803
		1281.85	1897
		1281.99	1855
		1282.13	1804
		1282.27	1866
		1282.41	1929
		1282.55	1787
		1282.69	1788
		1282.83	1786
		1282.97	1794
		1283.11	1815
		1283.25	1831
		1283.39	1798
		1283.53	1905
		1283.67	1830
		1283.81	1786
		1283.95	1746
		1284.09	1800
		1284.23	1776
		1284.37	1833
		1284.51	1768
		1284.65	1801
		1284.79	1775
		1284.93	1711
		1285.07	1751
		1285.21	1751
		1285.35	1776
		1285.49	1759
		1285.63	1788
		1285.77	1806
		1285.91	1715
		1286.05	1805
		1286.19	1742
		1286.33	1813
		1286.47	1699
		1286.61	1817
		1286.75	1683
		1286.89	1782
		1287.03	1752
		1287.17	1752
		1287.31	1729
		1287.45	1786
		1287.59	1714
		1287.73	1676
		1287.87	1714
		1288.01	1721
		1288.15	1692
		1288.29	1746
		1288.43	1700
		1288.57	1676
		1288.71	1677
		1288.85	1755
		1288.99	1704
		1289.13	1703
		1289.27	1670
		1289.41	1703
		1289.55	1582
		1289.69	1691
		1289.83	1650
		1289.97	1720
		1290.11	1630
		1290.18	1702
		1290.25	1637
		1290.32	1635
		1290.39	1669
		1290.46	1707
		1290.53	1751
		1290.6	1692
		1290.67	1700
		1290.74	1711
		1290.88	1624
		1291.02	1663
		1291.16	1567
		1291.3	1665
		1291.44	1588
		1291.58	1712
		1291.72	1623
		1291.86	1663
		1292	1611
		1292.14	1704
		1292.28	1587
		1292.42	1656
		1292.56	1662
		1292.7	1612
		1292.84	1628
		1292.98	1707
		1293.12	1674
		1293.26	1629
		1293.4	1604
		1293.54	1676
		1293.68	1572
		1293.82	1627
		1293.96	1567
		1294.1	1598
		1294.24	1594
		1294.38	1599
		1294.52	1585
		1294.66	1642
		1294.8	1579
		1294.94	1675
		1295.08	1602
		1295.22	1638
		1295.36	1519
		1295.5	1596
		1295.64	1566
		1295.78	1655
		1295.92	1621
		1296.06	1635
		1296.2	1570
		1296.34	1656
		1296.48	1599
		1296.62	1578
		1296.76	1547
		1296.9	1652
		1297.04	1441
		1297.18	1573
		1297.32	1495
		1297.46	1551
		1297.6	1416
		1297.74	1625
		1297.88	1528
		1298.01	1536
		1298.15	1472
		1298.29	1572
		1298.43	1495
		1298.57	1538
		1298.71	1474
		1298.85	1551
		1298.99	1573
		1299.13	1644
		1299.27	1538
		1299.41	1627
		1299.55	1515
		1299.69	1514
		1299.83	1518
		1299.97	1581
		1300.11	1455
		1300.25	1586
		1300.39	1488
		1300.53	1596
		1300.67	1547
		1300.81	1521
		1300.95	1556
		1301.09	1520
		1301.23	1427
		1301.37	1549
		1301.51	1501
		1301.65	1461
		1301.79	1574
		1301.93	1576
		1302.07	1544
		1302.21	1541
		1302.35	1477
		1302.49	1549
		1302.63	1449
		1302.77	1498
		1302.91	1531
		1303.05	1547
		1303.19	1411
		1303.33	1570
		1303.47	1496
		1303.61	1489
		1303.75	1425
		1303.89	1626
		1304.03	1527
		1304.17	1567
		1304.31	1496
		1304.45	1549
		1304.59	1495
		1304.73	1464
		1304.87	1480
		1305.01	1526
		1305.15	1423
		1305.29	1489
		1305.43	1435
		1305.57	1513
		1305.71	1369
		1305.85	1449
		1305.99	1494
		1306.13	1484
		1306.27	1519
		1306.41	1481
		1306.55	1504
		1306.69	1416
		1306.83	1480
		1306.97	1526
		1307.11	1477
		1307.25	1583
		1307.39	1426
		1307.53	1485
		1307.67	1516
		1307.81	1472
		1307.95	1473
		1308.09	1543
		1308.23	1464
		1308.37	1484
		1308.51	1445
		1308.65	1444
		1308.79	1426
		1308.93	1519
		1309.07	1464
		1309.21	1456
		1309.35	1471
		1309.49	1478
		1309.63	1480
		1309.77	1539
		1309.91	1536
		1310.05	1513
		1310.19	1467
		1310.33	1515
		1310.47	1481
		1310.61	1488
		1310.75	1390
		1310.89	1431
		1311.03	1482
		1311.17	1538
		1311.31	1440
		1311.45	1536
		1311.58	1485
		1311.72	1492
		1311.86	1484
		1312	1434
		1312.14	1429
		1312.28	1514
		1312.42	1362
		1312.56	1467
		1312.7	1485
		1312.84	1503
		1312.98	1408
		1313.12	1471
		1313.26	1486
		1313.4	1464
		1313.54	1432
		1313.68	1518
		1313.82	1438
		1313.96	1465
		1314.1	1452
		1314.24	1457
		1314.38	1425
		1314.52	1497
		1314.66	1480
		1314.8	1525
		1314.94	1456
		1315.08	1564
		1315.22	1470
		1315.36	1547
		1315.5	1391
		1315.64	1459
		1315.78	1416
		1315.92	1542
		1316.06	1505
		1316.2	1519
		1316.34	1479
		1316.48	1471
		1316.62	1491
		1316.76	1509
		1316.9	1491
		1317.04	1470
		1317.18	1454
		1317.32	1457
		1317.46	1456
		1317.6	1473
		1317.74	1386
		1317.88	1509
		1318.02	1391
		1318.16	1504
		1318.3	1462
		1318.44	1474
		1318.58	1437
		1318.72	1478
		1318.86	1446
		1319	1408
		1319.14	1410
		1319.28	1412
		1319.42	1427
		1319.56	1407
		1319.7	1374
		1319.84	1401
		1319.98	1423
		1320.12	1416
		1320.26	1394
		1320.4	1441
		1320.54	1443
		1320.68	1462
		1320.82	1466
		1320.96	1518
		1321.1	1435
		1321.24	1469
		1321.38	1431
		1321.52	1392
		1321.66	1434
		1321.8	1430
		1321.94	1458
		1322.08	1413
		1322.22	1415
		1322.36	1439
		1322.5	1367
		1322.64	1421
		1322.78	1423
		1322.92	1461
		1323.06	1468
		1323.2	1451
		1323.34	1452
		1323.48	1426
		1323.62	1443
		1323.76	1453
		1323.9	1408
		1324.04	1439
		1324.18	1450
		1324.32	1410
		1324.46	1426
		1324.6	1478
		1324.74	1394
		1324.88	1405
		1325.01	1483
		1325.15	1431
		1325.29	1343
		1325.43	1430
		1325.57	1440
		1325.71	1443
		1325.85	1436
		1325.99	1529
		1326.13	1401
		1326.27	1450
		1326.41	1411
		1326.55	1458
		1326.69	1423
		1326.83	1436
		1326.97	1387
		1327.11	1479
		1327.25	1475
		1327.39	1450
		1327.53	1458
		1327.67	1385
		1327.81	1448
		1327.95	1437
		1328.09	1367
		1328.23	1478
		1328.37	1497
		1328.51	1385
		1328.65	1387
		1328.79	1438
		1328.93	1423
		1329.07	1398
		1329.21	1418
		1329.35	1503
		1329.49	1439
		1329.63	1495
		1329.77	1426
		1329.91	1401
		1330.05	1382
		1330.19	1526
		1330.33	1435
		1330.47	1417
		1330.61	1456
		1330.75	1441
		1330.89	1498
		1331.03	1508
		1331.17	1422
		1331.31	1598
		1331.45	1391
		1331.59	1499
		1331.73	1397
		1331.87	1380
		1332.01	1470
		1332.15	1443
		1332.29	1387
		1332.43	1423
		1332.57	1467
		1332.71	1385
		1332.85	1422
		1332.99	1360
		1333.13	1426
		1333.27	1376
		1333.41	1457
		1333.55	1436
		1333.69	1424
		1333.83	1482
		1333.97	1494
		1334.11	1467
		1334.25	1387
		1334.39	1525
		1334.53	1462
		1334.67	1396
		1334.81	1459
		1334.95	1482
		1335.09	1426
		1335.23	1427
		1335.37	1352
		1335.51	1470
		1335.65	1337
		1335.79	1384
		1335.93	1397
		1336.07	1466
		1336.21	1390
		1336.35	1500
		1336.49	1439
		1336.63	1384
		1336.77	1363
		1336.91	1473
		1337.05	1463
		1337.19	1481
		1337.33	1488
		1337.47	1425
		1337.61	1408
		1337.75	1501
		1337.89	1462
		1338.03	1452
		1338.17	1420
		1338.31	1510
		1338.45	1437
		1338.58	1425
		1338.72	1411
		1338.86	1456
		1339	1354
		1339.14	1499
		1339.28	1425
		1339.42	1435
		1339.56	1396
		1339.7	1435
		1339.84	1425
		1339.98	1524
		1340.12	1467
		1340.26	1471
		1340.4	1449
		1340.54	1439
		1340.68	1442
		1340.82	1512
		1340.96	1408
		1341.1	1424
		1341.24	1509
		1341.38	1510
		1341.52	1428
		1341.66	1499
		1341.8	1340
		1341.94	1425
		1342.08	1361
		1342.22	1431
		1342.36	1415
		1342.5	1436
		1342.64	1455
		1342.78	1415
[truncated: 135 more rows]

## Sheet: Fig. 1b-2
Figure 1b	Suitable	Wavelength(nm)	Intensity(arb. units)
		1065.78	1498
		1065.92	1459
		1066.06	1462
		1066.2	1438
		1066.34	1512
		1066.48	1431
		1066.62	1462
		1066.76	1492
		1066.9	1504
		1067.04	1457
		1067.18	1460
		1067.32	1474
		1067.46	1472
		1067.6	1424
		1067.74	1495
		1067.88	1435
		1068.02	1481
		1068.16	1462
		1068.3	1546
		1068.44	1511
		1068.58	1529
		1068.72	1419
		1068.86	1547
		1069	1502
		1069.14	1470
		1069.28	1514
		1069.42	1576
		1069.56	1452
		1069.7	1470
		1069.84	1441
		1069.98	1473
		1070.12	1486
		1070.26	1511
		1070.4	1462
		1070.54	1594
		1070.68	1510
		1070.82	1482
		1070.96	1448
		1071.1	1497
		1071.24	1452
		1071.38	1545
		1071.52	1472
		1071.66	1523
		1071.8	1494
		1071.94	1451
		1072.08	1461
		1072.22	1475
		1072.36	1482
		1072.5	1480
		1072.64	1502
		1072.78	1559
		1072.92	1474
		1073.06	1538
		1073.2	1481
		1073.34	1544
		1073.48	1460
		1073.62	1575
		1073.76	1436
		1073.9	1546
		1074.04	1517
		1074.17	1521
		1074.31	1503
		1074.45	1546
		1074.59	1497
		1074.73	1466
		1074.87	1482
		1075.01	1502
		1075.15	1466
		1075.29	1548
		1075.43	1480
		1075.57	1482
		1075.71	1463
		1075.85	1553
		1075.99	1493
		1076.13	1513
		1076.27	1490
		1076.41	1512
		1076.55	1411
		1076.69	1528
		1076.83	1484
		1076.97	1542
		1077.11	1441
		1077.18	1515
		1077.25	1468
		1077.32	1426
		1077.39	1486
		1077.46	1509
		1077.53	1580
		1077.6	1522
		1077.67	1520
		1077.74	1539
		1077.88	1449
		1078.02	1498
		1078.16	1424
		1078.3	1513
		1078.44	1427
		1078.58	1546
		1078.72	1470
		1078.86	1519
		1079	1468
		1079.14	1551
		1079.28	1462
		1079.42	1516
		1079.56	1537
		1079.7	1500
		1079.84	1487
		1079.98	1581
		1080.12	1541
		1080.26	1507
		1080.4	1493
		1080.54	1548
		1080.68	1434
		1080.82	1520
		1080.96	1464
		1081.1	1469
		1081.24	1470
		1081.38	1479
		1081.52	1482
		1081.66	1545
		1081.8	1455
		1081.94	1564
		1082.08	1473
		1082.22	1534
		1082.36	1421
		1082.5	1494
		1082.64	1481
		1082.78	1558
		1082.92	1522
		1083.06	1555
		1083.2	1471
		1083.34	1552
		1083.48	1489
		1083.62	1494
		1083.76	1451
		1083.9	1574
		1084.04	1360
		1084.18	1504
		1084.32	1404
		1084.46	1484
		1084.6	1351
		1084.74	1547
		1084.88	1454
		1085.02	1476
		1085.16	1422
		1085.3	1490
		1085.44	1427
		1085.57	1489
		1085.71	1425
		1085.85	1511
		1085.99	1507
		1086.13	1583
		1086.27	1472
		1086.41	1556
		1086.55	1457
		1086.69	1457
		1086.83	1471
		1086.97	1537
		1087.11	1418
		1087.25	1547
		1087.39	1427
		1087.53	1543
		1087.67	1506
		1087.81	1479
		1087.95	1532
		1088.09	1479
		1088.23	1418
		1088.37	1517
		1088.51	1462
		1088.65	1457
		1088.79	1539
		1088.93	1576
		1089.07	1509
		1089.21	1522
		1089.35	1453
		1089.49	1544
		1089.63	1435
		1089.77	1478
		1089.91	1515
		1090.05	1552
		1090.19	1387
		1090.33	1539
		1090.47	1466
		1090.61	1477
		1090.75	1409
		1090.89	1617
		1091.03	1510
		1091.17	1560
		1091.31	1483
		1091.45	1553
		1091.59	1465
		1091.73	1443
		1091.87	1475
		1092.01	1509
		1092.15	1421
		1092.29	1462
		1092.43	1439
		1092.57	1510
		1092.71	1372
		1092.85	1421
		1092.99	1498
		1093.13	1494
		1093.27	1521
		1093.41	1483
		1093.55	1512
		1093.69	1399
		1093.83	1482
		1093.97	1521
		1094.11	1512
		1094.25	1605
		1094.39	1441
		1094.53	1471
		1094.67	1524
		1094.81	1490
		1094.95	1486
		1095.09	1564
		1095.23	1462
		1095.37	1498
		1095.51	1446
		1095.65	1452
		1095.79	1423
		1095.93	1511
		1096.07	1486
		1096.21	1457
		1096.35	1499
		1096.49	1493
		1096.63	1497
		1096.77	1549
		1096.91	1534
		1097.05	1521
		1097.19	1491
		1097.33	1522
		1097.47	1490
		1097.61	1509
		1097.75	1378
		1097.89	1476
		1098.03	1520
		1098.17	1537
		1098.31	1469
		1098.45	1570
		1098.59	1521
		1098.73	1525
		1098.87	1496
		1099	1475
		1099.14	1461
		1099.28	1514
		1099.42	1393
		1099.56	1489
		1099.7	1522
		1099.84	1517
		1099.98	1421
		1100.12	1505
		1100.26	1499
		1100.4	1482
		1100.54	1448
		1100.68	1550
		1100.82	1462
		1100.96	1495
		1101.1	1479
		1101.24	1492
		1101.38	1448
		1101.52	1525
		1101.66	1523
		1101.8	1561
		1101.94	1484
		1102.08	1575
		1102.22	1498
		1102.36	1584
		1102.5	1415
		1102.64	1470
		1102.78	1454
		1102.92	1579
		1103.06	1554
		1103.2	1552
		1103.34	1510
		1103.48	1492
		1103.62	1535
		1103.76	1549
		1103.9	1533
		1104.04	1535
		1104.18	1489
		1104.32	1489
		1104.46	1488
		1104.6	1514
		1104.74	1444
		1104.88	1552
		1105.02	1423
		1105.16	1554
		1105.3	1507
		1105.44	1504
		1105.58	1476
		1105.72	1528
		1105.86	1474
		1106	1445
		1106.14	1459
		1106.28	1462
		1106.42	1483
		1106.56	1463
		1106.7	1427
		1106.84	1443
		1106.98	1476
		1107.12	1489
		1107.26	1453
		1107.4	1490
		1107.54	1487
		1107.68	1517
		1107.82	1511
		1107.96	1551
		1108.1	1494
		1108.24	1522
		1108.38	1483
		1108.52	1456
		1108.66	1463
		1108.8	1489
		1108.94	1472
		1109.08	1458
		1109.22	1481
		1109.36	1488
		1109.5	1434
		1109.64	1479
		1109.78	1486
		1109.92	1519
		1110.06	1527
		1110.2	1527
		1110.34	1503
		1110.48	1493
		1110.62	1499
		1110.76	1513
		1110.9	1462
		1111.04	1494
		1111.18	1493
		1111.32	1476
		1111.46	1498
		1111.6	1547
		1111.74	1459
		1111.88	1473
		1112.02	1534
		1112.16	1491
		1112.3	1407
		1112.44	1501
		1112.57	1495
		1112.71	1502
		1112.85	1514
		1112.99	1611
		1113.13	1456
		1113.27	1502
		1113.41	1466
		1113.55	1526
		1113.69	1486
		1113.83	1497
		1113.97	1457
		1114.11	1550
		1114.25	1552
		1114.39	1522
		1114.53	1539
		1114.67	1466
		1114.81	1529
		1114.95	1514
		1115.09	1449
		1115.23	1543
		1115.37	1562
		1115.51	1475
		1115.65	1475
		1115.79	1507
		1115.93	1507
		1116.07	1487
		1116.21	1515
		1116.35	1581
		1116.49	1539
		1116.63	1570
		1116.77	1521
		1116.91	1507
		1117.05	1467
		1117.19	1616
		1117.33	1515
		1117.47	1492
		1117.61	1536
		1117.75	1503
		1117.89	1583
		1118.03	1593
		1118.17	1503
		1118.31	1678
		1118.45	1485
		1118.59	1582
		1118.73	1456
		1118.87	1479
		1119.01	1561
		1119.15	1536
		1119.29	1467
		1119.43	1530
		1119.57	1537
		1119.71	1476
		1119.85	1498
		1119.99	1475
		1120.13	1514
		1120.27	1466
		1120.41	1540
		1120.55	1508
		1120.69	1511
		1120.83	1557
		1120.97	1568
		1121.11	1530
		1121.25	1489
		1121.39	1627
		1121.53	1576
		1121.67	1479
		1121.81	1545
		1121.95	1574
		1122.09	1515
		1122.23	1529
		1122.37	1452
		1122.51	1576
		1122.65	1434
		1122.79	1485
		1122.93	1517
		1123.07	1572
		1123.21	1496
		1123.35	1606
		1123.49	1528
		1123.63	1512
		1123.77	1471
		1123.91	1576
		1124.05	1560
		1124.19	1560
		1124.33	1599
		1124.47	1528
		1124.61	1507
		1124.75	1623
		1124.89	1566
		1125.03	1537
		1125.17	1513
		1125.31	1630
		1125.45	1532
		1125.59	1543
		1125.73	1510
		1125.87	1584
		1126.01	1476
		1126.14	1623
		1126.28	1552
		1126.42	1546
		1126.56	1529
		1126.7	1548
		1126.84	1532
		1126.98	1647
		1127.12	1603
		1127.26	1581
		1127.4	1578
		1127.54	1562
		1127.68	1574
		1127.82	1645
		1127.96	1540
		1128.1	1549
		1128.24	1632
		1128.38	1625
		1128.52	1544
		1128.66	1639
		1128.8	1460
		1128.94	1547
		1129.08	1506
		1129.22	1563
		1129.36	1548
		1129.5	1581
		1129.64	1568
		1129.78	1565
		1129.92	1604
		1130.06	1626
		1130.2	1602
		1130.34	1555
		1130.48	1619
		1130.62	1631
		1130.76	1561
		1130.9	1560
		1131.04	1610
		1131.18	1486
		1131.32	1551
		1131.46	1586
		1131.6	1647
		1131.74	1551
		1131.88	1544
		1132.02	1617
		1132.16	1603
		1132.3	1594
		1132.44	1548
		1132.58	1633
		1132.72	1541
		1132.86	1672
		1133	1594
		1133.14	1676
		1133.28	1607
		1133.42	1561
		1133.56	1569
		1133.7	1575
		1133.84	1570
		1133.98	1642
		1134.12	1513
		1134.26	1594
		1134.4	1643
		1134.54	1600
		1134.68	1625
		1134.82	1639
		1134.96	1657
		1135.1	1574
		1135.24	1566
		1135.38	1582
		1135.52	1577
		1135.66	1672
		1135.8	1552
		1135.94	1680
		1136.08	1640
		1136.22	1648
		1136.36	1616
		1136.5	1595
		1136.64	1582
		1136.78	1623
		1136.92	1617
		1137.06	1588
		1137.2	1594
		1137.34	1658
		1137.48	1597
		1137.62	1594
		1137.76	1652
		1137.9	1675
		1138.04	1622
		1138.18	1626
		1138.32	1615
		1138.46	1635
		1138.6	1589
		1138.74	1636
		1138.88	1631
		1139.02	1643
		1139.16	1644
		1139.3	1685
		1139.44	1660
		1139.57	1684
		1139.71	1595
		1139.85	1709
		1139.99	1674
		1140.13	1627
		1140.27	1687
		1140.41	1747
		1140.55	1619
		1140.69	1627
		1140.83	1625
		1140.97	1651
		1141.11	1653
		1141.25	1676
		1141.39	1646
		1141.53	1760
		1141.67	1683
		1141.81	1657
		1141.95	1630
		1142.09	1677
		1142.23	1649
		1142.37	1737
		1142.51	1658
		1142.65	1688
		1142.79	1655
		1142.93	1609
		1143.07	1640
		1143.21	1648
		1143.35	1681
		1143.49	1673
		1143.63	1698
		1143.77	1717
		1143.91	1651
		1144.05	1719
		1144.19	1675
		1144.33	1722
		1144.47	1633
		1144.61	1773
		1144.75	1619
		1144.89	1732
		1145.03	1712
		1145.17	1713
		1145.31	1689
		1145.45	1735
		1145.59	1704
		1145.73	1672
		1145.87	1688
		1146.01	1687
		1146.15	1667
		1146.29	1730
		1146.43	1687
		1146.57	1695
		1146.71	1657
		1146.85	1747
		1146.99	1713
		1147.13	1708
		1147.27	1683
		1147.41	1718
		1147.55	1613
		1147.69	1728
		1147.83	1684
		1147.97	1745
		1148.11	1668
		1148.18	1720
		1148.25	1670
		1148.32	1654
		1148.39	1689
		1148.46	1712
		1148.53	1774
		1148.6	1734
		1148.67	1718
		1148.74	1737
		1148.88	1659
		1149.02	1693
		1149.16	1626
		1149.3	1738
		1149.44	1652
		1149.58	1744
		1149.72	1673
		1149.86	1711
		1150	1659
		1150.14	1774
		1150.28	1658
		1150.42	1731
		1150.56	1743
		1150.7	1710
		1150.84	1704
		1150.98	1800
		1151.12	1769
		1151.26	1710
		1151.4	1706
		1151.54	1774
		1151.68	1658
		1151.82	1715
		1151.96	1659
		1152.1	1686
		1152.24	1697
		1152.38	1684
		1152.52	1712
		1152.66	1763
		1152.8	1679
		1152.94	1770
		1153.08	1684
		1153.22	1755
		1153.36	1658
		1153.5	1695
		1153.64	1677
		1153.78	1755
		1153.92	1743
		1154.05	1772
		1154.19	1682
		1154.33	1788
		1154.47	1706
		1154.61	1699
		1154.75	1676
		1154.89	1769
		1155.03	1573
		1155.17	1705
		1155.31	1639
		1155.45	1697
		1155.59	1571
		1155.73	1755
		1155.87	1675
		1156.01	1687
		1156.15	1627
		1156.29	1722
		1156.43	1648
		1156.57	1697
		1156.71	1638
		1156.85	1716
		1156.99	1732
		1157.13	1804
		1157.27	1712
		1157.41	1764
		1157.55	1673
		1157.69	1673
		1157.83	1690
		1157.97	1747
		1158.11	1634
		1158.25	1757
		1158.39	1640
		1158.53	1765
		1158.67	1731
		1158.81	1706
		1158.95	1739
		1159.09	1706
		1159.23	1644
		1159.37	1725
		1159.51	1682
		1159.65	1655
		1159.79	1758
		1159.93	1785
		1160.07	1735
		1160.21	1706
		1160.35	1655
		1160.49	1751
		1160.63	1646
		1160.77	1699
		1160.91	1720
		1161.05	1732
		1161.19	1591
		1161.33	1777
		1161.47	1678
		1161.61	1695
		1161.75	1643
		1161.89	1816
		1162.03	1718
		1162.17	1762
		1162.31	1710
		1162.45	1745
		1162.59	1693
		1162.73	1657
		1162.87	1668
		1163.01	1715
		1163.15	1642
		1163.29	1671
		1163.43	1652
		1163.57	1720
		1163.71	1582
		1163.85	1631
		1163.99	1695
		1164.13	1695
		1164.27	1721
		1164.41	1705
		1164.55	1710
		1164.69	1627
		1164.83	1676
		1164.97	1710
		1165.11	1703
		1165.25	1785
		1165.39	1644
		1165.53	1695
		1165.67	1709
		1165.81	1697
		1165.95	1695
		1166.09	1765
		1166.23	1670
		1166.37	1676
		1166.51	1649
		1166.65	1648
		1166.79	1640
		1166.93	1712
		1167.07	1672
		1167.21	1648
		1167.35	1681
		1167.49	1691
		1167.62	1703
		1167.76	1730
		1167.9	1734
		1168.04	1727
		1168.18	1676
		1168.32	1724
		1168.46	1678
		1168.6	1699
		1168.74	1602
		1168.88	1653
		1169.02	1723
		1169.16	1736
		1169.3	1647
		1169.44	1754
		1169.58	1711
		1169.72	1705
		1169.86	1678
		1170	1651
		1170.14	1631
		1170.28	1719
		1170.42	1595
		1170.56	1656
		1170.7	1710
		1170.84	1700
		1170.98	1617
		1171.12	1695
		1171.26	1690
		1171.4	1663
		1171.54	1630
		1171.68	1713
		1171.82	1651
		1171.96	1661
		1172.1	1663
		1172.24	1672
		1172.38	1615
		1172.52	1714
		1172.66	1676
		1172.8	1722
		1172.94	1675
		1173.08	1753
		1173.22	1670
		1173.36	1754
		1173.5	1585
		1173.64	1668
		1173.78	1632
		1173.92	1738
		1174.06	1723
		1174.2	1715
		1174.34	1671
		1174.48	1659
		1174.62	1698
		1174.76	1709
		1174.9	1699
		1175.04	1686
		1175.18	1651
		1175.32	1658
		1175.46	1660
		1175.6	1666
		1175.74	1595
		1175.88	1708
		1176.02	1576
		1176.16	1707
		1176.3	1676
		1176.44	1667
		1176.58	1636
		1176.72	1670
		1176.86	1634
		1177	1598
		1177.14	1613
		1177.28	1606
		1177.42	1631
		1177.56	1614
		1177.7	1577
		1177.84	1608
		1177.98	1629
		1178.12	1604
		1178.26	1598
		1178.4	1627
		1178.54	1646
		1178.68	1657
		1178.82	1644
		1178.96	1704
		1179.1	1646
		1179.24	1660
		1179.38	1625
		1179.52	1595
		1179.66	1609
		1179.8	1639
		1179.94	1629
		1180.08	1619
		1180.22	1607
		1180.36	1637
		1180.5	1573
		1180.64	1618
		1180.78	1659
		1180.92	1641
		1181.05	1672
		1181.19	1654
		1181.33	1658
		1181.47	1639
		1181.61	1643
		1181.75	1659
		1181.89	1591
		1182.03	1624
		1182.17	1631
		1182.31	1601
		1182.45	1629
		1182.59	1678
		1182.73	1595
		1182.87	1615
		1183.01	1689
		1183.15	1629
		1183.29	1553
		1183.43	1634
		1183.57	1652
		1183.71	1649
		1183.85	1634
		1183.99	1727
		1184.13	1599
		1184.27	1648
		1184.41	1589
		1184.55	1651
		1184.69	1617
		1184.83	1632
		1184.97	1564
		1185.11	1690
		1185.25	1664
		1185.39	1649
		1185.53	1665
		1185.67	1574
		1185.81	1654
		1185.95	1634
		1186.09	1581
		1186.23	1662
		1186.37	1706
		1186.51	1575
		1186.65	1587
		1186.79	1622
		1186.93	1622
		1187.07	1591
		1187.21	1632
		1187.35	1695
		1187.49	1646
		1187.63	1685
		1187.77	1650
		1187.91	1622
		1188.05	1592
		1188.19	1749
		1188.33	1643
		1188.47	1623
		1188.61	1658
		1188.75	1634
		1188.89	1721
		1189.03	1717
		1189.17	1647
		1189.31	1785
		1189.45	1601
		1189.59	1688
		1189.73	1613
		1189.87	1592
		1190.01	1686
		1190.15	1657
		1190.29	1592
		1190.43	1629
		1190.57	1662
		1190.71	1614
		1190.85	1644
		1190.99	1603
		1191.13	1650
		1191.27	1604
		1191.41	1684
		1191.55	1648
		1191.69	1672
		1191.83	1693
		1191.97	1720
		1192.11	1674
		1192.25	1617
		1192.39	1769
		1192.53	1724
		1192.67	1629
		1192.81	1699
		1192.95	1709
		1193.09	1659
		1193.23	1672
		1193.37	1601
		1193.51	1709
		1193.65	1560
		1193.79	1610
		1193.93	1647
		1194.07	1713
		1194.21	1644
		1194.35	1731
		1194.49	1707
		1194.62	1650
		1194.76	1637
		1194.9	1710
		1195.04	1734
		1195.18	1734
		1195.32	1760
		1195.46	1680
		1195.6	1686
		1195.74	1783
		1195.88	1742
		1196.02	1711
		1196.16	1689
		1196.3	1790
		1196.44	1685
		1196.58	1699
		1196.72	1695
		1196.86	1738
		1197	1651
		1197.14	1799
		1197.28	1742
		1197.42	1718
		1197.56	1698
		1197.7	1720
		1197.84	1732
		1197.98	1830
		1198.12	1772
		1198.26	1787
		1198.4	1771
		1198.54	1738
		1198.68	1756
		1198.82	1834
		1198.96	1737
		1199.1	1735
		1199.24	1852
		1199.38	1834
		1199.52	1760
		1199.66	1838
		1199.8	1658
		1199.94	1760
		1200.08	1706
		1200.22	1771
		1200.36	1782
		1200.5	1770
		1200.64	1798
		1200.78	1773
		1200.92	1820
		1201.06	1861
		1201.2	1822
		1201.34	1777
		1201.48	1850
		1201.62	1849
		1201.76	1793
		1201.9	1798
		1202.04	1843
		1202.18	1750
		1202.32	1803
		1202.46	1842
		1202.6	1905
		1202.74	1804
		1202.88	1817
		1203.02	1889
		1203.16	1874
		1203.3	1890
		1203.44	1845
		1203.58	1893
		1203.72	1832
		1203.86	1967
		1204	1891
		1204.14	1973
		1204.28	1911
		1204.42	1846
		1204.56	1900
		1204.7	1875
		1204.84	1884
		1204.98	1922
		1205.12	1851
		1205.26	1905
		1205.4	1965
		1205.54	1908
		1205.68	1965
		1205.82	1974
		1205.96	1996
		1206.1	1919
		1206.24	1899
		1206.38	1918
		1206.52	1904
		1206.66	1973
		1206.8	1910
		1206.94	2010
		1207.08	1995
		1207.22	2013
		1207.36	1983
		1207.5	1960
		1207.64	1987
		1207.78	1993
		1207.92	2007
		1208.06	1997
		1208.19	1996
		1208.33	2051
		1208.47	1992
		1208.61	1995
		1208.75	2059
		1208.89	2074
		1209.03	2040
		1209.17	2023
		1209.31	2050
		1209.45	2052
		1209.59	2021
		1209.73	2081
		1209.87	2059
		1210.01	2063
		1210.15	2097
		1210.29	2147
		1210.43	2136
		1210.57	2146
		1210.71	2072
		1210.85	2179
		1210.99	2149
		1211.13	2084
		1211.27	2161
		1211.41	2238
		1211.55	2101
		1211.69	2133
		1211.83	2137
		1211.97	2148
		1212.11	2179
		1212.25	2195
		1212.39	2154
		1212.53	2266
		1212.67	2219
		1212.81	2188
		1212.95	2174
		1213.09	2207
		1213.23	2217
		1213.37	2277
		1213.51	2246
		1213.65	2246
		1213.79	2253
		1213.93	2177
		1214.07	2243
		1214.21	2223
		1214.35	2286
		1214.49	2260
		1214.63	2299
		1214.77	2329
		1214.91	2283
		1215.05	2342
		1215.19	2309
		1215.33	2369
		1215.47	2306
		1215.61	2394
		1215.75	2288
		1215.89	2372
		1216.03	2393
		1216.17	2370
		1216.31	2382
		1216.45	2424
		1216.59	2402
		1216.73	2348
		1216.87	2389
		1217.01	2398
		1217.15	2392
		1217.29	2479
		1217.43	2441
		1217.57	2427
		1217.71	2429
		1217.85	2501
		1217.99	2499
		1218.13	2464
		1218.27	2477
		1218.41	2507
		1218.55	2400
		1218.69	2511
		1218.83	2534
		1218.97	2550
		1219.11	2504
		1219.18	2593
		1219.25	2501
		1219.32	2551
		1219.39	2564
		1219.46	2621
		1219.53	2607
		1219.6	2642
		1219.67	2608
		1219.74	2669
		1219.88	2573
		1220.02	2640
		1220.16	2574
		1220.3	2666
		1220.44	2613
		1220.58	2748
		1220.72	2673
		1220.86	2711
		1221	2650
		1221.14	2767
		1221.28	2692
		1221.42	2758
		1221.56	2766
		1221.7	2771
		1221.84	2779
		1221.98	2881
		1222.12	2842
		1222.26	2810
		1222.4	2814
		1222.54	2851
		1222.68	2795
		1222.82	2885
		1222.96	2807
		1223.1	2840
		1223.24	2875
		1223.38	2871
		1223.52	2894
		1223.66	2973
		1223.8	2885
		1223.94	2997
		1224.08	2923
		1224.22	2969
		1224.36	2896
		1224.5	2950
		1224.64	2948
		1224.78	3047
		1224.91	3043
		1225.05	3064
		1225.19	2990
		1225.33	3084
		1225.47	3040
		1225.61	3031
		1225.75	3059
		1225.89	3144
		1226.03	2950
		1226.17	3062
		1226.31	3023
		1226.45	3095
		1226.59	2999
		1226.73	3163
		1226.87	3104
		1227.01	3126
		1227.15	3090
		1227.29	3151
		1227.43	3138
		1227.57	3140
		1227.71	3119
		1227.85	3173
		1227.99	3220
		1228.13	3323
		1228.27	3230
		1228.41	3268
		1228.55	3219
		1228.69	3222
		1228.83	3263
		1228.97	3307
		1229.11	3203
		1229.25	3320
		1229.39	3259
		1229.53	3349
		1229.67	3347
		1229.81	3303
		1229.95	3391
		1230.09	3349
		1230.23	3301
		1230.37	3387
		1230.51	3364
		1230.65	3318
		1230.79	3445
		1230.93	3477
		1231.07	3449
		1231.21	3426
		1231.35	3383
		1231.49	3484
		1231.63	3427
		1231.77	3429
		1231.91	3493
		1232.05	3483
		1232.19	3377
		1232.33	3525
		1232.47	3463
		1232.61	3473
		1232.75	3456
		1232.89	3626
		1233.03	3554
		1233.17	3569
		1233.31	3548
		1233.45	3580
		1233.59	3511
		1233.73	3497
		1233.87	3561
		1234.01	3596
		1234.15	3512
		1234.29	3537
		1234.43	3558
		1234.57	3603
		1234.71	3510
		1234.85	3549
		1234.99	3647
		1235.13	3617
		1235.27	3654
		1235.41	3624
		1235.55	3684
		1235.69	3576
		1235.83	3678
		1235.97	3679
		1236.11	3716
		1236.25	3769
		1236.39	3645
		1236.53	3678
		1236.67	3749
		1236.81	3678
		1236.95	3728
		1237.09	3763
		1237.23	3733
		1237.37	3712
		1237.51	3725
		1237.65	3674
		1237.79	3702
		1237.93	3781
		1238.07	3751
		1238.21	3692
		1238.34	3791
		1238.48	3766
		1238.62	3822
		1238.76	3822
		1238.9	3847
		1239.04	3822
		1239.18	3823
		1239.32	3808
		1239.46	3831
		1239.6	3822
		1239.74	3769
		1239.88	3780
		1240.02	3880
		1240.16	3868
		1240.3	3864
		1240.44	3930
		1240.58	3886
		1240.72	3892
		1240.86	3895
		1241	3829
		1241.14	3863
		1241.28	3878
		1241.42	3811
		1241.56	3858
		1241.7	3968
		1241.84	3890
		1241.98	3859
		1242.12	3900
		1242.26	3938
		1242.4	3874
		1242.54	3872
		1242.68	3908
		1242.82	3910
		1242.96	3871
		1243.1	3917
		1243.24	3909
		1243.38	3942
		1243.52	3912
		1243.66	3937
		1243.8	3972
		1243.94	3953
		1244.08	3993
		1244.22	3926
		1244.36	3982
		1244.5	3887
		1244.64	3902
		1244.78	3877
		1244.92	3984
		1245.06	4010
		1245.2	3975
		1245.34	3943
		1245.48	3898
		1245.62	3970
		1245.76	3928
		1245.9	3965
		1246.04	3878
		1246.18	3916
		1246.32	3886
		1246.46	3894
		1246.6	3871
		1246.74	3851
		1246.88	3934
		1247.02	3848
		1247.16	3869
		1247.3	3947
		1247.44	3880
		1247.58	3872
		1247.72	3839
		1247.86	3869
		1248	3801
		1248.14	3837
		1248.28	3775
		1248.42	3826
		1248.56	3783
		1248.7	3798
		1248.84	3734
		1248.98	3791
		1249.12	3747
		1249.26	3777
		1249.4	3721
		1249.54	3796
		1249.68	3767
		1249.82	3834
		1249.96	3790
		1250.1	3747
		1250.24	3728
		1250.38	3751
		1250.52	3652
		1250.66	3695
		1250.8	3672
		1250.94	3725
		1251.08	3643
		1251.22	3659
		1251.36	3635
		1251.5	3620
		1251.64	3626
		1251.78	3642
		1251.91	3621
		1252.05	3666
		1252.19	3624
		1252.33	3640
		1252.47	3580
		1252.61	3614
		1252.75	3573
		1252.89	3558
		1253.03	3523
		1253.17	3529
		1253.31	3458
		1253.45	3527
		1253.59	3498
		1253.73	3462
		1253.87	3429
		1254.01	3539
		1254.15	3427
		1254.29	3368
		1254.43	3401
		1254.57	3435
		1254.71	3419
		1254.85	3389
		1254.99	3468
		1255.13	3349
		1255.27	3350
		1255.41	3327
		1255.55	3328
		1255.69	3330
		1255.83	3293
		1255.97	3255
		1256.11	3293
		1256.25	3322
		1256.39	3275
		1256.53	3306
		1256.67	3180
		1256.81	3254
		1256.95	3212
		1257.09	3183
		1257.23	3211
		1257.37	3267
		1257.51	3101
		1257.65	3110
		1257.79	3111
		1257.93	3128
		1258.07	3076
		1258.21	3124
		1258.35	3149
		1258.49	3096
		1258.63	3100
		1258.77	3090
		1258.91	3021
		1259.05	3004
		1259.19	3098
		1259.33	3024
		1259.47	2960
		1259.61	3030
		1259.75	2939
		1259.89	3023
		1260.03	3008
		1260.17	2944
		1260.31	3081
		1260.45	2886
		1260.59	2940
		1260.73	2832
		1260.87	2786
		1261.01	2898
		1261.15	2854
		1261.29	2803
		1261.43	2824
		1261.57	2844
		1261.71	2719
		1261.85	2792
		1261.99	2709
		1262.13	2756
		1262.27	2692
		1262.41	2781
		1262.55	2711
		1262.69	2714
		1262.83	2720
		1262.97	2755
		1263.11	2706
		1263.25	2645
		1263.39	2753
		1263.53	2711
		1263.67	2572
		1263.81	2647
		1263.95	2635
		1264.09	2609
		1264.23	2587
		1264.37	2518
		1264.51	2589
		1264.65	2458
		1264.79	2467
		1264.93	2525
		1265.07	2549
		1265.21	2471
		1265.35	2536
		1265.48	2474
		1265.62	2427
		1265.76	2412
		1265.9	2478
		1266.04	2468
		1266.18	2462
		1266.32	2501
		1266.46	2363
		1266.6	2385
		1266.74	2470
		1266.88	2421
		1267.02	2344
		1267.16	2319
		1267.3	2423
		1267.44	2327
		1267.58	2322
		1267.72	2291
		1267.86	2325
		1268	2247
		1268.14	2334
		1268.28	2265
		1268.42	2236
		1268.56	2232
		1268.7	2225
		1268.84	2240
		1268.98	2308
		1269.12	2250
		1269.26	2246
		1269.4	2205
		1269.54	2149
		1269.68	2205
		1269.82	2224
		1269.96	2140
		1270.1	2128
		1270.24	2230
		1270.38	2192
		1270.52	2134
		1270.66	2169
		1270.8	2010
		1270.94	2069
		1271.08	2008
		1271.22	2047
		1271.36	2057
		1271.5	2032
		1271.64	2062
		1271.78	2036
		1271.92	2057
		1272.06	2087
		1272.2	2066
		1272.34	1976
		1272.48	2027
		1272.62	2026
		1272.76	1944
		1272.9	1945
		1273.04	1993
		1273.18	1867
		1273.32	1925
		1273.46	1941
		1273.6	2010
		1273.74	1891
		1273.88	1869
		1274.02	1940
		1274.16	1939
		1274.3	1924
		1274.44	1860
		1274.58	1916
		1274.72	1836
		1274.86	1962
		1275	1882
		1275.14	1928
		1275.28	1882
		1275.42	1815
		1275.56	1822
		1275.7	1791
		1275.84	1795
		1275.98	1843
		1276.12	1741
		1276.26	1809
		1276.4	1843
		1276.54	1800
		1276.68	1819
		1276.82	1841
		1276.96	1826
		1277.1	1754
		1277.24	1727
		1277.38	1761
		1277.52	1723
		1277.66	1793
		1277.8	1683
		1277.94	1826
		1278.08	1753
		1278.22	1766
		1278.36	1734
		1278.5	1680
		1278.64	1697
		1278.78	1722
		1278.91	1714
		1279.05	1691
		1279.19	1660
		1279.33	1736
		1279.47	1655
		1279.61	1669
		1279.75	1700
		1279.89	1731
		1280.03	1683
		1280.17	1659
		1280.31	1660
		1280.45	1663
		1280.59	1616
		1280.73	1668
		1280.87	1651
		1281.01	1658
		1281.15	1659
		1281.29	1706
		1281.43	1676
		1281.57	1707
		1281.71	1600
		1281.85	1709
		1281.99	1664
		1282.13	1624
		1282.27	1665
		1282.41	1735
		1282.55	1585
		1282.69	1604
		1282.83	1577
		1282.97	1597
		1283.11	1615
		1283.25	1638
		1283.39	1591
		1283.53	1709
		1283.67	1623
		1283.81	1621
		1283.95	1566
		1284.09	1620
		1284.23	1575
		1284.37	1667
		1284.51	1581
		1284.65	1631
		1284.79	1574
		1284.93	1546
		1285.07	1576
		1285.21	1578
		1285.35	1579
		1285.49	1584
		1285.63	1611
		1285.77	1638
		1285.91	1556
		1286.05	1627
		1286.19	1561
		1286.33	1617
		1286.47	1521
		1286.61	1667
		1286.75	1510
		1286.89	1620
		1287.03	1599
		1287.17	1593
		1287.31	1559
		1287.45	1605
		1287.59	1555
		1287.73	1528
		1287.87	1540
		1288.01	1567
		1288.15	1537
		1288.29	1596
		1288.43	1540
		1288.57	1558
		1288.71	1521
		1288.85	1624
		1288.99	1554
		1289.13	1540
		1289.27	1537
		1289.41	1595
		1289.55	1456
		1289.69	1582
		1289.83	1532
		1289.97	1590
		1290.11	1487
		1290.18	1546
		1290.25	1494
		1290.32	1468
		1290.39	1527
		1290.46	1548
		1290.53	1615
		1290.6	1557
		1290.67	1574
		1290.74	1577
		1290.88	1455
		1291.02	1542
		1291.16	1431
		1291.3	1551
		1291.44	1452
		1291.58	1580
		1291.72	1487
		1291.86	1519
		1292	1471
		1292.14	1571
		1292.28	1477
		1292.42	1543
		1292.56	1524
		1292.7	1514
		1292.84	1507
		1292.98	1605
		1293.12	1569
		1293.26	1532
		1293.4	1502
		1293.54	1551
		1293.68	1455
		1293.82	1532
		1293.96	1483
		1294.1	1494
		1294.24	1482
		1294.38	1483
		1294.52	1478
		1294.66	1544
		1294.8	1463
		1294.94	1550
		1295.08	1473
		1295.22	1528
		1295.36	1443
		1295.5	1499
		1295.64	1469
		1295.78	1563
		1295.92	1525
		1296.06	1565
		1296.2	1455
		1296.34	1556
		1296.48	1502
		1296.62	1476
		1296.76	1473
		1296.9	1555
		1297.04	1343
		1297.18	1488
		1297.32	1391
		1297.46	1484
		1297.6	1362
		1297.74	1529
		1297.88	1460
		1298.01	1474
		1298.15	1410
		1298.29	1480
		1298.43	1431
		1298.57	1489
		1298.71	1406
		1298.85	1486
		1298.99	1491
		1299.13	1581
		1299.27	1473
		1299.41	1545
		1299.55	1444
		1299.69	1443
		1299.83	1457
		1299.97	1516
		1300.11	1404
		1300.25	1520
		1300.39	1433
		1300.53	1546
		1300.67	1482
		1300.81	1475
		1300.95	1504
		1301.09	1462
		1301.23	1389
		1301.37	1487
		1301.51	1444
		1301.65	1423
		1301.79	1532
		1301.93	1540
		1302.07	1481
		1302.21	1491
		1302.35	1421
		1302.49	1519
		1302.63	1412
		1302.77	1456
		1302.91	1493
		1303.05	1490
		1303.19	1366
		1303.33	1541
		1303.47	1451
		1303.61	1447
		1303.75	1399
		1303.89	1602
		1304.03	1484
		1304.17	1534
		1304.31	1452
		1304.45	1509
		1304.59	1449
		1304.73	1435
		1304.87	1431
		1305.01	1490
		1305.15	1384
		1305.29	1451
		1305.43	1396
		1305.57	1452
		1305.71	1348
		1305.85	1409
		1305.99	1478
		1306.13	1456
		1306.27	1485
		1306.41	1470
		1306.55	1451
		1306.69	1392
		1306.83	1444
		1306.97	1490
		1307.11	1450
		1307.25	1576
		1307.39	1406
		1307.53	1461
		1307.67	1467
		1307.81	1459
		1307.95	1461
		1308.09	1513
		1308.23	1432
		1308.37	1465
		1308.51	1411
		1308.65	1404
		1308.79	1396
		1308.93	1498
		1309.07	1429
		1309.21	1421
		1309.35	1464
		1309.49	1461
		1309.63	1457
		1309.77	1503
		1309.91	1476
		1310.05	1474
		1310.19	1443
		1310.33	1465
		1310.47	1453
		1310.61	1449
		1310.75	1362
		1310.89	1431
		1311.03	1483
		1311.17	1486
		1311.31	1447
		1311.45	1523
		1311.58	1460
		1311.72	1504
		1311.86	1439
		1312	1427
		1312.14	1428
		1312.28	1475
		1312.42	1364
		1312.56	1440
		1312.7	1467
		1312.84	1468
		1312.98	1387
		1313.12	1456
		1313.26	1453
		1313.4	1451
		1313.54	1408
		1313.68	1504
		1313.82	1425
		1313.96	1466
		1314.1	1439
		1314.24	1456
		1314.38	1428
		1314.52	1462
		1314.66	1462
		1314.8	1521
		1314.94	1444
		1315.08	1524
		1315.22	1448
		1315.36	1552
		1315.5	1359
		1315.64	1448
		1315.78	1405
		1315.92	1542
		1316.06	1482
		1316.2	1507
		1316.34	1453
		1316.48	1462
		1316.62	1486
		1316.76	1499
		1316.9	1468
		1317.04	1469
		1317.18	1431
		1317.32	1454
		1317.46	1441
		1317.6	1469
		1317.74	1363
		1317.88	1477
		1318.02	1371
		1318.16	1494
		1318.3	1478
		1318.44	1459
		1318.58	1424
		1318.72	1479
		1318.86	1419
		1319	1393
		1319.14	1391
		1319.28	1409
		1319.42	1422
		1319.56	1403
		1319.7	1346
		1319.84	1383
		1319.98	1431
		1320.12	1411
		1320.26	1404
		1320.4	1422
		1320.54	1434
		1320.68	1451
		1320.82	1444
		1320.96	1511
		1321.1	1429
		1321.24	1453
		1321.38	1411
		1321.52	1375
		1321.66	1406
		1321.8	1432
		1321.94	1416
		1322.08	1395
		1322.22	1421
		1322.36	1419
		1322.5	1379
		1322.64	1424
		1322.78	1420
		1322.92	1475
		1323.06	1455
		1323.2	1450
		1323.34	1440
		1323.48	1435
		1323.62	1444
		1323.76	1434
		1323.9	1387
		1324.04	1435
		1324.18	1414
		1324.32	1395
		1324.46	1401
		1324.6	1477
		1324.74	1389
		1324.88	1405
		1325.01	1474
		1325.15	1420
		1325.29	1339
		1325.43	1423
		1325.57	1427
		1325.71	1439
		1325.85	1432
		1325.99	1513
		1326.13	1378
		1326.27	1444
		1326.41	1401
		1326.55	1455
		1326.69	1413
		1326.83	1413
		1326.97	1363
		1327.11	1483
		1327.25	1469
		1327.39	1452
		1327.53	1455
		1327.67	1387
		1327.81	1448
		1327.95	1422
		1328.09	1384
		1328.23	1460
		1328.37	1477
		1328.51	1405
		1328.65	1373
		1328.79	1443
		1328.93	1422
		1329.07	1400
		1329.21	1425
		1329.35	1503
		1329.49	1434
		1329.63	1489
		1329.77	1446
		1329.91	1410
		1330.05	1371
		1330.19	1534
		1330.33	1439
		1330.47	1411
		1330.61	1444
		1330.75	1430
		1330.89	1502
		1331.03	1502
		1331.17	1403
		1331.31	1586
		1331.45	1386
		1331.59	1488
		1331.73	1394
		1331.87	1386
		1332.01	1453
		1332.15	1442
		1332.29	1375
		1332.43	1422
		1332.57	1437
		1332.71	1389
		1332.85	1408
		1332.99	1384
		1333.13	1414
		1333.27	1390
		1333.41	1446
		1333.55	1434
		1333.69	1429
		1333.83	1484
		1333.97	1475
		1334.11	1439
		1334.25	1385
		1334.39	1532
		1334.53	1471
		1334.67	1395
		1334.81	1460
		1334.95	1472
		1335.09	1403
		1335.23	1442
		1335.37	1368
		1335.51	1483
		1335.65	1318
		1335.79	1373
		1335.93	1403
		1336.07	1466
		1336.21	1380
		1336.35	1489
		1336.49	1447
		1336.63	1391
		1336.77	1343
		1336.91	1472
		1337.05	1468
		1337.19	1466
		1337.33	1497
		1337.47	1400
		1337.61	1406
		1337.75	1528
		1337.89	1452
		1338.03	1428
		1338.17	1396
		1338.31	1513
		1338.45	1422
		1338.58	1405
		1338.72	1413
		1338.86	1459
		1339	1357
		1339.14	1510
		1339.28	1422
		1339.42	1430
		1339.56	1403
		1339.7	1415
		1339.84	1422
		1339.98	1528
		1340.12	1463
		1340.26	1474
		1340.4	1429
		1340.54	1427
		1340.68	1450
		1340.82	1514
		1340.96	1429
		1341.1	1431
		1341.24	1509
		1341.38	1514
		1341.52	1430
		1341.66	1511
		1341.8	1319
		1341.94	1426
		1342.08	1364
		1342.22	1415
		1342.36	1421
		1342.5	1442
		1342.64	1427
		1342.78	1424
[truncated: 135 more rows]

## Sheet: Fig. 1b-3
Figure 1b	High	Wavelength(nm)	Intensity(arb. units)
		1065.78	1509
		1065.92	1491
		1066.06	1470
		1066.2	1487
		1066.34	1528
		1066.48	1471
		1066.62	1462
		1066.76	1505
		1066.9	1544
		1067.04	1489
		1067.18	1467
		1067.32	1474
		1067.46	1490
		1067.6	1444
		1067.74	1528
		1067.88	1481
		1068.02	1515
		1068.16	1502
		1068.3	1555
		1068.44	1515
		1068.58	1560
		1068.72	1483
		1068.86	1575
		1069	1513
		1069.14	1498
		1069.28	1541
		1069.42	1615
		1069.56	1477
		1069.7	1494
		1069.84	1457
		1069.98	1499
		1070.12	1514
		1070.26	1541
		1070.4	1489
		1070.54	1611
		1070.68	1520
		1070.82	1527
		1070.96	1471
		1071.1	1524
		1071.24	1485
		1071.38	1579
		1071.52	1498
		1071.66	1559
		1071.8	1534
		1071.94	1466
		1072.08	1474
		1072.22	1504
		1072.36	1525
		1072.5	1529
		1072.64	1533
		1072.78	1558
		1072.92	1498
		1073.06	1588
		1073.2	1527
		1073.34	1557
		1073.48	1491
		1073.62	1607
		1073.76	1460
		1073.9	1570
		1074.04	1550
		1074.17	1558
		1074.31	1518
		1074.45	1565
		1074.59	1527
		1074.73	1480
		1074.87	1516
		1075.01	1551
		1075.15	1492
		1075.29	1573
		1075.43	1535
		1075.57	1516
		1075.71	1497
		1075.85	1591
		1075.99	1529
		1076.13	1541
		1076.27	1521
		1076.41	1555
		1076.55	1441
		1076.69	1576
		1076.83	1508
		1076.97	1580
		1077.11	1497
		1077.18	1526
		1077.25	1502
		1077.32	1456
		1077.39	1542
		1077.46	1533
		1077.53	1608
		1077.6	1540
		1077.67	1549
		1077.74	1564
		1077.88	1455
		1078.02	1528
		1078.16	1412
		1078.3	1552
		1078.44	1457
		1078.58	1540
		1078.72	1485
		1078.86	1527
		1079	1468
		1079.14	1581
		1079.28	1467
		1079.42	1536
		1079.56	1549
		1079.7	1515
		1079.84	1518
		1079.98	1619
		1080.12	1565
		1080.26	1534
		1080.4	1509
		1080.54	1567
		1080.68	1452
		1080.82	1555
		1080.96	1484
		1081.1	1505
		1081.24	1495
		1081.38	1496
		1081.52	1509
		1081.66	1564
		1081.8	1477
		1081.94	1585
		1082.08	1511
		1082.22	1547
		1082.36	1440
		1082.5	1516
		1082.64	1477
		1082.78	1582
		1082.92	1551
		1083.06	1581
		1083.2	1493
		1083.34	1584
		1083.48	1510
		1083.62	1522
		1083.76	1483
		1083.9	1595
		1084.04	1381
		1084.18	1522
		1084.32	1426
		1084.46	1513
		1084.6	1363
		1084.74	1558
		1084.88	1485
		1085.02	1504
		1085.16	1455
		1085.3	1521
		1085.44	1455
		1085.57	1508
		1085.71	1460
		1085.85	1505
		1085.99	1549
		1086.13	1600
		1086.27	1507
		1086.41	1580
		1086.55	1497
		1086.69	1492
		1086.83	1477
		1086.97	1565
		1087.11	1444
		1087.25	1560
		1087.39	1473
		1087.53	1570
		1087.67	1560
		1087.81	1510
		1087.95	1551
		1088.09	1517
		1088.23	1447
		1088.37	1542
		1088.51	1500
		1088.65	1458
		1088.79	1581
		1088.93	1612
		1089.07	1527
		1089.21	1536
		1089.35	1479
		1089.49	1568
		1089.63	1451
		1089.77	1512
		1089.91	1546
		1090.05	1556
		1090.19	1415
		1090.33	1571
		1090.47	1506
		1090.61	1490
		1090.75	1446
		1090.89	1628
		1091.03	1558
		1091.17	1574
		1091.31	1519
		1091.45	1584
		1091.59	1501
		1091.73	1482
		1091.87	1487
		1092.01	1546
		1092.15	1445
		1092.29	1512
		1092.43	1466
		1092.57	1531
		1092.71	1405
		1092.85	1463
		1092.99	1534
		1093.13	1516
		1093.27	1549
		1093.41	1520
		1093.55	1536
		1093.69	1451
		1093.83	1510
		1093.97	1543
		1094.11	1527
		1094.25	1604
		1094.39	1456
		1094.53	1513
		1094.67	1548
		1094.81	1497
		1094.95	1502
		1095.09	1585
		1095.23	1507
		1095.37	1543
		1095.51	1502
		1095.65	1474
		1095.79	1467
		1095.93	1538
		1096.07	1513
		1096.21	1507
		1096.35	1523
		1096.49	1535
		1096.63	1543
		1096.77	1583
		1096.91	1569
		1097.05	1552
		1097.19	1512
		1097.33	1553
		1097.47	1545
		1097.61	1524
		1097.75	1437
		1097.89	1483
		1098.03	1525
		1098.17	1577
		1098.31	1490
		1098.45	1600
		1098.59	1533
		1098.73	1554
		1098.87	1538
		1099	1488
		1099.14	1494
		1099.28	1541
		1099.42	1426
		1099.56	1531
		1099.7	1564
		1099.84	1560
		1099.98	1477
		1100.12	1535
		1100.26	1542
		1100.4	1537
		1100.54	1497
		1100.68	1563
		1100.82	1509
		1100.96	1535
		1101.1	1531
		1101.24	1525
		1101.38	1507
		1101.52	1563
		1101.66	1543
		1101.8	1595
		1101.94	1523
		1102.08	1622
		1102.22	1519
		1102.36	1630
		1102.5	1459
		1102.64	1528
		1102.78	1485
		1102.92	1605
		1103.06	1570
		1103.2	1591
		1103.34	1542
		1103.48	1530
		1103.62	1552
		1103.76	1583
		1103.9	1578
		1104.04	1546
		1104.18	1517
		1104.32	1555
		1104.46	1517
		1104.6	1549
		1104.74	1471
		1104.88	1586
		1105.02	1460
		1105.16	1583
		1105.3	1561
		1105.44	1543
		1105.58	1517
		1105.72	1547
		1105.86	1523
		1106	1513
		1106.14	1482
		1106.28	1503
		1106.42	1504
		1106.56	1503
		1106.7	1453
		1106.84	1480
		1106.98	1541
		1107.12	1518
		1107.26	1490
		1107.4	1524
		1107.54	1526
		1107.68	1561
		1107.82	1546
		1107.96	1596
		1108.1	1519
		1108.24	1563
		1108.38	1525
		1108.52	1475
		1108.66	1523
		1108.8	1534
		1108.94	1524
		1109.08	1515
		1109.22	1516
		1109.36	1520
		1109.5	1459
		1109.64	1511
		1109.78	1530
		1109.92	1557
		1110.06	1552
		1110.2	1563
		1110.34	1545
		1110.48	1543
		1110.62	1552
		1110.76	1567
		1110.9	1508
		1111.04	1529
		1111.18	1549
		1111.32	1509
		1111.46	1542
		1111.6	1591
		1111.74	1518
		1111.88	1528
		1112.02	1574
		1112.16	1532
		1112.3	1454
		1112.44	1525
		1112.57	1552
		1112.71	1569
		1112.85	1547
		1112.99	1625
		1113.13	1524
		1113.27	1550
		1113.41	1515
		1113.55	1574
		1113.69	1550
		1113.83	1545
		1113.97	1497
		1114.11	1612
		1114.25	1590
		1114.39	1565
		1114.53	1564
		1114.67	1506
		1114.81	1579
		1114.95	1555
		1115.09	1506
		1115.23	1583
		1115.37	1620
		1115.51	1524
		1115.65	1494
		1115.79	1560
		1115.93	1546
		1116.07	1527
		1116.21	1554
		1116.35	1630
		1116.49	1562
		1116.63	1616
		1116.77	1563
		1116.91	1547
		1117.05	1518
		1117.19	1663
		1117.33	1575
		1117.47	1553
		1117.61	1581
		1117.75	1563
		1117.89	1627
		1118.03	1640
		1118.17	1556
		1118.31	1715
		1118.45	1525
		1118.59	1628
		1118.73	1513
		1118.87	1535
		1119.01	1604
		1119.15	1577
		1119.29	1523
		1119.43	1569
		1119.57	1583
		1119.71	1536
		1119.85	1566
		1119.99	1521
		1120.13	1552
		1120.27	1547
		1120.41	1588
		1120.55	1571
		1120.69	1554
		1120.83	1628
		1120.97	1616
		1121.11	1589
		1121.25	1546
		1121.39	1689
		1121.53	1651
		1121.67	1525
		1121.81	1603
		1121.95	1622
		1122.09	1579
		1122.23	1583
		1122.37	1523
		1122.51	1634
		1122.65	1475
		1122.79	1528
		1122.93	1582
		1123.07	1611
		1123.21	1558
		1123.35	1668
		1123.49	1587
		1123.63	1557
		1123.77	1523
		1123.91	1635
		1124.05	1627
		1124.19	1631
		1124.33	1651
		1124.47	1581
		1124.61	1582
		1124.75	1681
		1124.89	1643
		1125.03	1603
		1125.17	1595
		1125.31	1689
		1125.45	1589
		1125.59	1587
		1125.73	1597
		1125.87	1638
		1126.01	1553
		1126.14	1689
		1126.28	1612
		1126.42	1616
		1126.56	1579
		1126.7	1618
		1126.84	1608
		1126.98	1710
		1127.12	1663
		1127.26	1658
		1127.4	1626
		1127.54	1628
		1127.68	1657
		1127.82	1685
		1127.96	1616
		1128.1	1627
		1128.24	1716
		1128.38	1693
		1128.52	1628
		1128.66	1702
		1128.8	1540
		1128.94	1645
		1129.08	1577
		1129.22	1622
		1129.36	1647
		1129.5	1638
		1129.64	1639
		1129.78	1630
		1129.92	1668
		1130.06	1715
		1130.2	1690
		1130.34	1607
		1130.48	1672
		1130.62	1701
		1130.76	1647
		1130.9	1632
		1131.04	1677
		1131.18	1591
		1131.32	1630
		1131.46	1663
		1131.6	1723
		1131.74	1633
		1131.88	1617
		1132.02	1681
		1132.16	1685
		1132.3	1673
		1132.44	1622
		1132.58	1691
		1132.72	1642
		1132.86	1736
		1133	1671
		1133.14	1743
		1133.28	1679
		1133.42	1637
		1133.56	1659
		1133.7	1645
		1133.84	1640
		1133.98	1705
		1134.12	1601
		1134.26	1672
		1134.4	1719
		1134.54	1677
		1134.68	1707
		1134.82	1718
		1134.96	1736
		1135.1	1673
		1135.24	1646
		1135.38	1676
		1135.52	1644
		1135.66	1751
		1135.8	1651
		1135.94	1773
		1136.08	1695
		1136.22	1732
		1136.36	1703
		1136.5	1658
		1136.64	1697
		1136.78	1735
		1136.92	1701
		1137.06	1708
		1137.2	1684
		1137.34	1767
		1137.48	1685
		1137.62	1697
		1137.76	1739
		1137.9	1771
		1138.04	1731
		1138.18	1711
		1138.32	1722
		1138.46	1720
		1138.6	1696
		1138.74	1742
		1138.88	1729
		1139.02	1726
		1139.16	1739
		1139.3	1779
		1139.44	1779
		1139.57	1802
		1139.71	1713
		1139.85	1813
		1139.99	1773
		1140.13	1705
		1140.27	1804
		1140.41	1855
		1140.55	1719
		1140.69	1741
		1140.83	1724
		1140.97	1768
		1141.11	1768
		1141.25	1779
		1141.39	1741
		1141.53	1890
		1141.67	1767
		1141.81	1778
		1141.95	1748
		1142.09	1803
		1142.23	1747
		1142.37	1847
		1142.51	1773
		1142.65	1811
		1142.79	1778
		1142.93	1720
		1143.07	1755
		1143.21	1769
		1143.35	1804
		1143.49	1778
		1143.63	1826
		1143.77	1859
		1143.91	1775
		1144.05	1838
		1144.19	1800
		1144.33	1842
		1144.47	1763
		1144.61	1890
		1144.75	1736
		1144.89	1856
		1145.03	1819
		1145.17	1822
		1145.31	1806
		1145.45	1848
		1145.59	1834
		1145.73	1777
		1145.87	1809
		1146.01	1810
		1146.15	1802
		1146.29	1866
		1146.43	1834
		1146.57	1815
		1146.71	1812
		1146.85	1884
		1146.99	1833
		1147.13	1837
		1147.27	1827
		1147.41	1870
		1147.55	1759
		1147.69	1854
		1147.83	1835
		1147.97	1871
		1148.11	1807
		1148.18	1835
		1148.25	1805
		1148.32	1766
		1148.39	1845
		1148.46	1852
		1148.53	1919
		1148.6	1858
		1148.67	1865
		1148.74	1873
		1148.88	1786
		1149.02	1832
		1149.16	1746
		1149.3	1880
		1149.44	1755
		1149.58	1883
		1149.72	1815
		1149.86	1856
		1150	1793
		1150.14	1881
		1150.28	1814
		1150.42	1875
		1150.56	1855
		1150.7	1855
		1150.84	1865
		1150.98	1939
		1151.12	1885
		1151.26	1866
		1151.4	1848
		1151.54	1902
		1151.68	1809
		1151.82	1863
		1151.96	1821
		1152.1	1872
		1152.24	1850
		1152.38	1843
		1152.52	1843
		1152.66	1886
		1152.8	1826
		1152.94	1916
		1153.08	1825
		1153.22	1892
		1153.36	1790
		1153.5	1874
		1153.64	1830
		1153.78	1916
		1153.92	1893
		1154.05	1921
		1154.19	1831
		1154.33	1940
		1154.47	1886
		1154.61	1856
		1154.75	1839
		1154.89	1949
		1155.03	1725
		1155.17	1881
		1155.31	1779
		1155.45	1856
		1155.59	1731
		1155.73	1896
		1155.87	1812
		1156.01	1850
		1156.15	1803
		1156.29	1863
		1156.43	1804
		1156.57	1839
		1156.71	1791
		1156.85	1862
		1156.99	1891
		1157.13	1984
		1157.27	1868
		1157.41	1931
		1157.55	1831
		1157.69	1843
		1157.83	1828
		1157.97	1912
		1158.11	1796
		1158.25	1914
		1158.39	1822
		1158.53	1937
		1158.67	1889
		1158.81	1851
		1158.95	1909
		1159.09	1868
		1159.23	1787
		1159.37	1898
		1159.51	1858
		1159.65	1830
		1159.79	1925
		1159.93	1964
		1160.07	1893
		1160.21	1893
		1160.35	1832
		1160.49	1931
		1160.63	1815
		1160.77	1869
		1160.91	1888
		1161.05	1912
		1161.19	1776
		1161.33	1925
		1161.47	1847
		1161.61	1866
		1161.75	1812
		1161.89	2009
		1162.03	1895
		1162.17	1928
		1162.31	1879
		1162.45	1924
		1162.59	1866
		1162.73	1843
		1162.87	1845
		1163.01	1898
		1163.15	1813
		1163.29	1863
		1163.43	1820
		1163.57	1879
		1163.71	1765
		1163.85	1831
		1163.99	1879
		1164.13	1881
		1164.27	1895
		1164.41	1872
		1164.55	1873
		1164.69	1788
		1164.83	1867
		1164.97	1915
		1165.11	1893
		1165.25	1961
		1165.39	1822
		1165.53	1881
		1165.67	1905
		1165.81	1860
		1165.95	1871
		1166.09	1951
		1166.23	1858
		1166.37	1870
		1166.51	1860
		1166.65	1819
		1166.79	1801
		1166.93	1904
		1167.07	1876
		1167.21	1825
		1167.35	1870
		1167.49	1876
		1167.62	1883
		1167.76	1902
		1167.9	1917
		1168.04	1905
		1168.18	1870
		1168.32	1903
		1168.46	1862
		1168.6	1868
		1168.74	1794
		1168.88	1814
		1169.02	1883
		1169.16	1922
		1169.3	1855
		1169.44	1932
		1169.58	1874
		1169.72	1895
		1169.86	1843
		1170	1809
		1170.14	1817
		1170.28	1883
		1170.42	1773
		1170.56	1859
		1170.7	1893
		1170.84	1865
		1170.98	1802
		1171.12	1847
		1171.26	1865
		1171.4	1843
		1171.54	1815
		1171.68	1888
		1171.82	1831
		1171.96	1866
		1172.1	1841
		1172.24	1831
		1172.38	1790
		1172.52	1881
		1172.66	1859
		1172.8	1907
		1172.94	1834
		1173.08	1933
		1173.22	1840
		1173.36	1938
		1173.5	1775
		1173.64	1830
		1173.78	1799
		1173.92	1921
		1174.06	1879
		1174.2	1893
		1174.34	1854
		1174.48	1851
		1174.62	1873
		1174.76	1892
		1174.9	1866
		1175.04	1849
		1175.18	1809
		1175.32	1852
		1175.46	1807
		1175.6	1839
		1175.74	1764
		1175.88	1868
		1176.02	1756
		1176.16	1878
		1176.3	1860
		1176.44	1832
		1176.58	1817
		1176.72	1846
		1176.86	1808
		1177	1766
		1177.14	1790
		1177.28	1768
		1177.42	1805
		1177.56	1790
		1177.7	1729
		1177.84	1755
		1177.98	1812
		1178.12	1772
		1178.26	1777
		1178.4	1801
		1178.54	1798
		1178.68	1819
		1178.82	1827
		1178.96	1870
		1179.1	1792
		1179.24	1845
		1179.38	1794
		1179.52	1759
		1179.66	1793
		1179.8	1808
		1179.94	1793
		1180.08	1776
		1180.22	1755
		1180.36	1800
		1180.5	1753
		1180.64	1770
		1180.78	1819
		1180.92	1835
		1181.05	1850
		1181.19	1817
		1181.33	1813
		1181.47	1806
		1181.61	1807
		1181.75	1814
		1181.89	1776
		1182.03	1798
		1182.17	1792
		1182.31	1740
		1182.45	1806
		1182.59	1843
		1182.73	1764
		1182.87	1775
		1183.01	1842
		1183.15	1790
		1183.29	1716
		1183.43	1789
		1183.57	1801
		1183.71	1821
		1183.85	1787
		1183.99	1894
		1184.13	1762
		1184.27	1799
		1184.41	1766
		1184.55	1825
		1184.69	1786
		1184.83	1807
		1184.97	1744
		1185.11	1853
		1185.25	1848
		1185.39	1804
		1185.53	1831
		1185.67	1763
		1185.81	1813
		1185.95	1803
		1186.09	1744
		1186.23	1847
		1186.37	1864
		1186.51	1763
		1186.65	1762
		1186.79	1823
		1186.93	1794
		1187.07	1758
		1187.21	1813
		1187.35	1862
		1187.49	1831
		1187.63	1849
		1187.77	1823
		1187.91	1801
		1188.05	1799
		1188.19	1897
		1188.33	1818
		1188.47	1792
		1188.61	1832
		1188.75	1823
		1188.89	1888
		1189.03	1903
		1189.17	1821
		1189.31	1968
		1189.45	1789
		1189.59	1881
		1189.73	1775
		1189.87	1782
		1190.01	1867
		1190.15	1848
		1190.29	1783
		1190.43	1832
		1190.57	1843
		1190.71	1794
		1190.85	1820
		1190.99	1765
		1191.13	1825
		1191.27	1793
		1191.41	1857
		1191.55	1815
		1191.69	1839
		1191.83	1870
		1191.97	1899
		1192.11	1863
		1192.25	1817
		1192.39	1962
		1192.53	1895
		1192.67	1807
		1192.81	1903
		1192.95	1899
		1193.09	1865
		1193.23	1873
		1193.37	1806
		1193.51	1921
		1193.65	1772
		1193.79	1826
		1193.93	1847
		1194.07	1909
		1194.21	1850
		1194.35	1951
		1194.49	1890
		1194.62	1836
		1194.76	1803
		1194.9	1926
		1195.04	1921
		1195.18	1933
		1195.32	1971
		1195.46	1876
		1195.6	1901
		1195.74	1986
		1195.88	1946
		1196.02	1912
		1196.16	1910
		1196.3	2002
		1196.44	1914
		1196.58	1922
		1196.72	1919
		1196.86	1947
		1197	1884
		1197.14	2018
		1197.28	1935
		1197.42	1928
		1197.56	1931
		1197.7	1945
		1197.84	1941
		1197.98	2044
		1198.12	2018
		1198.26	2017
		1198.4	1972
		1198.54	1964
		1198.68	2002
		1198.82	2065
		1198.96	1965
		1199.1	1976
		1199.24	2075
		1199.38	2052
		1199.52	2000
		1199.66	2055
		1199.8	1915
		1199.94	2002
		1200.08	1955
		1200.22	2007
		1200.36	2027
		1200.5	2029
		1200.64	2058
		1200.78	2023
		1200.92	2075
		1201.06	2119
		1201.2	2087
		1201.34	2023
		1201.48	2098
		1201.62	2103
		1201.76	2061
		1201.9	2058
		1202.04	2119
		1202.18	1997
		1202.32	2060
		1202.46	2090
		1202.6	2171
		1202.74	2059
		1202.88	2055
		1203.02	2135
		1203.16	2133
		1203.3	2147
		1203.44	2092
		1203.58	2169
		1203.72	2108
		1203.86	2229
		1204	2163
		1204.14	2215
		1204.28	2182
		1204.42	2132
		1204.56	2166
		1204.7	2132
		1204.84	2173
		1204.98	2219
		1205.12	2116
		1205.26	2205
		1205.4	2247
		1205.54	2187
		1205.68	2257
		1205.82	2279
		1205.96	2282
		1206.1	2201
		1206.24	2192
		1206.38	2194
		1206.52	2194
		1206.66	2274
		1206.8	2200
		1206.94	2327
		1207.08	2286
		1207.22	2286
		1207.36	2291
		1207.5	2232
		1207.64	2258
		1207.78	2290
		1207.92	2287
		1208.06	2268
		1208.19	2291
		1208.33	2333
		1208.47	2273
		1208.61	2272
		1208.75	2357
		1208.89	2369
		1209.03	2342
		1209.17	2309
		1209.31	2344
		1209.45	2329
		1209.59	2320
		1209.73	2360
		1209.87	2342
		1210.01	2363
		1210.15	2380
		1210.29	2418
		1210.43	2425
		1210.57	2444
		1210.71	2371
		1210.85	2464
		1210.99	2441
		1211.13	2374
		1211.27	2459
		1211.41	2522
		1211.55	2413
		1211.69	2428
		1211.83	2433
		1211.97	2417
		1212.11	2451
		1212.25	2475
		1212.39	2465
		1212.53	2542
		1212.67	2485
		1212.81	2459
		1212.95	2464
		1213.09	2486
		1213.23	2486
		1213.37	2563
		1213.51	2512
		1213.65	2532
		1213.79	2545
		1213.93	2445
		1214.07	2509
		1214.21	2508
		1214.35	2539
		1214.49	2533
		1214.63	2602
		1214.77	2600
		1214.91	2543
		1215.05	2605
		1215.19	2572
		1215.33	2605
		1215.47	2573
		1215.61	2645
		1215.75	2556
		1215.89	2634
		1216.03	2646
		1216.17	2622
		1216.31	2636
		1216.45	2653
		1216.59	2656
		1216.73	2597
		1216.87	2632
		1217.01	2619
		1217.15	2641
		1217.29	2692
		1217.43	2693
		1217.57	2639
		1217.71	2655
		1217.85	2731
		1217.99	2709
		1218.13	2666
		1218.27	2708
		1218.41	2692
		1218.55	2603
		1218.69	2717
		1218.83	2723
		1218.97	2755
		1219.11	2708
		1219.18	2777
		1219.25	2680
		1219.32	2705
		1219.39	2755
		1219.46	2794
		1219.53	2806
		1219.6	2796
		1219.67	2813
		1219.74	2809
		1219.88	2726
		1220.02	2787
		1220.16	2708
		1220.3	2823
		1220.44	2726
		1220.58	2860
		1220.72	2784
		1220.86	2839
		1221	2777
		1221.14	2883
		1221.28	2784
		1221.42	2863
		1221.56	2852
		1221.7	2850
		1221.84	2883
		1221.98	2953
		1222.12	2921
		1222.26	2875
		1222.4	2884
		1222.54	2920
		1222.68	2843
		1222.82	2915
		1222.96	2857
		1223.1	2901
		1223.24	2914
		1223.38	2899
		1223.52	2915
		1223.66	2960
		1223.8	2881
		1223.94	3004
		1224.08	2942
		1224.22	2963
		1224.36	2875
		1224.5	2934
		1224.64	2925
		1224.78	3010
		1224.91	3021
		1225.05	2998
		1225.19	2941
		1225.33	3047
		1225.47	2983
		1225.61	2961
		1225.75	2960
		1225.89	3075
		1226.03	2860
		1226.17	2968
		1226.31	2908
		1226.45	2989
		1226.59	2852
		1226.73	3036
		1226.87	2963
		1227.01	2976
		1227.15	2941
		1227.29	2998
		1227.43	2967
		1227.57	2982
		1227.71	2933
		1227.85	2987
		1227.99	3034
		1228.13	3103
		1228.27	3003
		1228.41	3042
		1228.55	2992
		1228.69	3007
		1228.83	3006
		1228.97	3037
		1229.11	2944
		1229.25	3065
		1229.39	2976
		1229.53	3076
		1229.67	3041
		1229.81	3029
		1229.95	3081
		1230.09	3026
		1230.23	2949
		1230.37	3056
		1230.51	3028
		1230.65	2964
		1230.79	3091
		1230.93	3100
		1231.07	3050
		1231.21	3030
		1231.35	3010
		1231.49	3073
		1231.63	2999
		1231.77	3024
		1231.91	3069
		1232.05	3057
		1232.19	2947
		1232.33	3107
		1232.47	3023
		1232.61	3014
		1232.75	2980
		1232.89	3157
		1233.03	3078
		1233.17	3069
		1233.31	3029
		1233.45	3067
		1233.59	2995
		1233.73	2982
		1233.87	3037
		1234.01	3029
		1234.15	2964
		1234.29	2987
		1234.43	2999
		1234.57	3003
		1234.71	2919
		1234.85	2945
		1234.99	3033
		1235.13	3008
		1235.27	3048
		1235.41	2994
		1235.55	3048
		1235.69	2933
		1235.83	3019
		1235.97	3019
		1236.11	3038
		1236.25	3096
		1236.39	2976
		1236.53	2992
		1236.67	3042
		1236.81	2979
		1236.95	3001
		1237.09	3054
		1237.23	2987
		1237.37	2994
		1237.51	2988
		1237.65	2960
		1237.79	2945
		1237.93	3008
		1238.07	2990
		1238.21	2930
		1238.34	2992
		1238.48	2980
		1238.62	3015
		1238.76	3018
		1238.9	3027
		1239.04	3005
		1239.18	3006
		1239.32	2995
		1239.46	2980
		1239.6	2967
		1239.74	2888
		1239.88	2932
		1240.02	2996
		1240.16	3011
		1240.3	2940
		1240.44	3026
		1240.58	2977
		1240.72	2985
		1240.86	2976
		1241	2915
		1241.14	2931
		1241.28	2975
		1241.42	2847
		1241.56	2951
		1241.7	2994
		1241.84	2936
		1241.98	2886
		1242.12	2937
		1242.26	2956
		1242.4	2910
		1242.54	2885
		1242.68	2935
		1242.82	2899
		1242.96	2888
		1243.1	2919
		1243.24	2904
		1243.38	2889
		1243.52	2913
		1243.66	2924
		1243.8	2949
		1243.94	2904
		1244.08	2951
		1244.22	2880
		1244.36	2956
		1244.5	2791
		1244.64	2856
		1244.78	2842
		1244.92	2943
		1245.06	2936
		1245.2	2908
		1245.34	2864
		1245.48	2829
		1245.62	2886
		1245.76	2890
		1245.9	2873
		1246.04	2812
		1246.18	2823
		1246.32	2817
		1246.46	2823
		1246.6	2795
		1246.74	2736
		1246.88	2832
		1247.02	2748
		1247.16	2801
		1247.3	2819
		1247.44	2764
		1247.58	2747
		1247.72	2768
		1247.86	2745
		1248	2710
		1248.14	2728
		1248.28	2689
		1248.42	2711
		1248.56	2679
		1248.7	2654
		1248.84	2660
		1248.98	2699
		1249.12	2680
		1249.26	2660
		1249.4	2641
		1249.54	2679
		1249.68	2680
		1249.82	2691
		1249.96	2732
		1250.1	2668
		1250.24	2669
		1250.38	2626
		1250.52	2564
		1250.66	2601
		1250.8	2610
		1250.94	2614
		1251.08	2574
		1251.22	2581
		1251.36	2576
		1251.5	2515
		1251.64	2556
		1251.78	2589
		1251.91	2580
		1252.05	2609
		1252.19	2576
		1252.33	2572
		1252.47	2532
		1252.61	2550
		1252.75	2519
		1252.89	2508
		1253.03	2499
		1253.17	2500
		1253.31	2469
		1253.45	2507
		1253.59	2507
		1253.73	2447
		1253.87	2441
		1254.01	2523
		1254.15	2457
		1254.29	2370
		1254.43	2442
		1254.57	2438
		1254.71	2446
		1254.85	2428
		1254.99	2486
		1255.13	2389
		1255.27	2415
		1255.41	2368
		1255.55	2400
		1255.69	2391
		1255.83	2366
		1255.97	2325
		1256.11	2396
		1256.25	2407
		1256.39	2366
		1256.53	2386
		1256.67	2273
		1256.81	2350
		1256.95	2309
		1257.09	2291
		1257.23	2346
		1257.37	2389
		1257.51	2249
		1257.65	2259
		1257.79	2279
		1257.93	2287
		1258.07	2229
		1258.21	2284
		1258.35	2332
		1258.49	2280
		1258.63	2296
		1258.77	2263
		1258.91	2222
		1259.05	2203
		1259.19	2324
		1259.33	2238
		1259.47	2183
		1259.61	2251
		1259.75	2199
		1259.89	2265
		1260.03	2251
		1260.17	2195
		1260.31	2328
		1260.45	2146
		1260.59	2230
		1260.73	2109
		1260.87	2108
		1261.01	2198
		1261.15	2133
		1261.29	2091
		1261.43	2122
		1261.57	2171
		1261.71	2085
		1261.85	2127
		1261.99	2048
		1262.13	2118
		1262.27	2065
		1262.41	2133
		1262.55	2082
		1262.69	2095
		1262.83	2120
		1262.97	2122
		1263.11	2071
		1263.25	2027
		1263.39	2146
		1263.53	2108
		1263.67	1989
		1263.81	2086
		1263.95	2077
		1264.09	2039
		1264.23	2033
		1264.37	1983
		1264.51	2076
		1264.65	1901
		1264.79	1957
		1264.93	1983
		1265.07	2035
		1265.21	1965
		1265.35	2048
		1265.48	1999
		1265.62	1930
		1265.76	1911
		1265.9	1996
		1266.04	2003
		1266.18	2005
		1266.32	2018
		1266.46	1928
		1266.6	1907
		1266.74	2020
		1266.88	1982
		1267.02	1921
		1267.16	1906
		1267.3	2006
		1267.44	1928
		1267.58	1903
		1267.72	1883
		1267.86	1914
		1268	1825
		1268.14	1956
		1268.28	1883
		1268.42	1865
		1268.56	1838
		1268.7	1875
		1268.84	1874
		1268.98	1952
		1269.12	1911
		1269.26	1915
		1269.4	1846
		1269.54	1847
		1269.68	1869
		1269.82	1919
		1269.96	1820
		1270.1	1819
		1270.24	1918
		1270.38	1900
		1270.52	1815
		1270.66	1894
		1270.8	1697
		1270.94	1799
		1271.08	1754
		1271.22	1792
		1271.36	1783
		1271.5	1780
		1271.64	1795
		1271.78	1773
		1271.92	1815
		1272.06	1826
		1272.2	1822
		1272.34	1742
		1272.48	1795
		1272.62	1813
		1272.76	1751
		1272.9	1760
		1273.04	1799
		1273.18	1666
		1273.32	1745
		1273.46	1741
		1273.6	1801
		1273.74	1703
		1273.88	1698
		1274.02	1761
		1274.16	1741
		1274.3	1751
		1274.44	1677
		1274.58	1764
		1274.72	1679
		1274.86	1788
		1275	1717
		1275.14	1790
		1275.28	1720
		1275.42	1679
		1275.56	1672
		1275.7	1667
		1275.84	1671
		1275.98	1718
		1276.12	1626
		1276.26	1690
		1276.4	1723
		1276.54	1660
		1276.68	1709
		1276.82	1734
		1276.96	1734
		1277.1	1660
		1277.24	1613
		1277.38	1652
		1277.52	1610
		1277.66	1693
		1277.8	1605
		1277.94	1720
		1278.08	1668
		1278.22	1672
		1278.36	1640
		1278.5	1601
		1278.64	1611
		1278.78	1644
		1278.91	1629
		1279.05	1616
		1279.19	1600
		1279.33	1668
		1279.47	1597
		1279.61	1589
		1279.75	1638
		1279.89	1647
		1280.03	1605
		1280.17	1591
		1280.31	1598
		1280.45	1612
		1280.59	1560
		1280.73	1637
		1280.87	1578
		1281.01	1627
		1281.15	1618
		1281.29	1647
		1281.43	1615
		1281.57	1655
		1281.71	1549
		1281.85	1668
		1281.99	1621
		1282.13	1567
		1282.27	1616
		1282.41	1681
		1282.55	1555
		1282.69	1583
		1282.83	1560
		1282.97	1571
		1283.11	1584
		1283.25	1606
		1283.39	1560
		1283.53	1682
		1283.67	1608
		1283.81	1576
		1283.95	1530
		1284.09	1591
		1284.23	1575
		1284.37	1638
		1284.51	1567
		1284.65	1607
		1284.79	1578
		1284.93	1517
		1285.07	1541
		1285.21	1551
		1285.35	1573
		1285.49	1560
		1285.63	1591
		1285.77	1619
		1285.91	1548
		1286.05	1618
		1286.19	1562
		1286.33	1626
		1286.47	1514
		1286.61	1658
		1286.75	1489
		1286.89	1609
		1287.03	1587
		1287.17	1584
		1287.31	1551
		1287.45	1605
		1287.59	1555
		1287.73	1527
		1287.87	1527
		1288.01	1566
		1288.15	1516
		1288.29	1595
		1288.43	1540
		1288.57	1539
		1288.71	1507
		1288.85	1607
		1288.99	1555
		1289.13	1558
		1289.27	1532
		1289.41	1564
		1289.55	1451
		1289.69	1568
		1289.83	1525
		1289.97	1593
		1290.11	1517
		1290.18	1553
		1290.25	1515
		1290.32	1463
		1290.39	1540
		1290.46	1556
		1290.53	1618
		1290.6	1557
		1290.67	1559
		1290.74	1580
		1290.88	1470
		1291.02	1527
		1291.16	1423
		1291.3	1541
		1291.44	1483
		1291.58	1567
		1291.72	1482
		1291.86	1561
		1292	1469
		1292.14	1570
		1292.28	1487
		1292.42	1566
		1292.56	1551
		1292.7	1522
		1292.84	1507
		1292.98	1601
		1293.12	1563
		1293.26	1508
		1293.4	1511
		1293.54	1547
		1293.68	1453
		1293.82	1529
		1293.96	1462
		1294.1	1498
		1294.24	1485
		1294.38	1506
		1294.52	1499
		1294.66	1550
		1294.8	1469
		1294.94	1575
		1295.08	1498
		1295.22	1533
		1295.36	1425
		1295.5	1518
		1295.64	1478
		1295.78	1556
		1295.92	1547
		1296.06	1559
		1296.2	1461
		1296.34	1556
		1296.48	1493
		1296.62	1467
		1296.76	1459
		1296.9	1574
		1297.04	1355
		1297.18	1512
		1297.32	1389
		1297.46	1495
		1297.6	1356
		1297.74	1539
		1297.88	1470
		1298.01	1478
		1298.15	1413
		1298.29	1497
		1298.43	1411
		1298.57	1487
		1298.71	1407
		1298.85	1496
		1298.99	1515
		1299.13	1589
		1299.27	1470
		1299.41	1543
		1299.55	1470
		1299.69	1454
		1299.83	1446
		1299.97	1519
		1300.11	1402
		1300.25	1523
		1300.39	1431
		1300.53	1555
		1300.67	1501
		1300.81	1463
		1300.95	1507
		1301.09	1472
		1301.23	1409
		1301.37	1488
		1301.51	1464
		1301.65	1417
		1301.79	1530
		1301.93	1560
		1302.07	1489
		1302.21	1487
		1302.35	1437
		1302.49	1514
		1302.63	1412
		1302.77	1482
		1302.91	1485
		1303.05	1534
		1303.19	1370
		1303.33	1530
		1303.47	1457
		1303.61	1472
		1303.75	1384
		1303.89	1589
		1304.03	1496
		1304.17	1548
		1304.31	1467
		1304.45	1512
		1304.59	1435
		1304.73	1433
		1304.87	1441
		1305.01	1481
		1305.15	1387
		1305.29	1450
		1305.43	1403
		1305.57	1481
		1305.71	1346
		1305.85	1409
		1305.99	1466
		1306.13	1458
		1306.27	1485
		1306.41	1460
		1306.55	1462
		1306.69	1398
		1306.83	1450
		1306.97	1493
		1307.11	1459
		1307.25	1568
		1307.39	1407
		1307.53	1465
		1307.67	1473
		1307.81	1467
		1307.95	1449
		1308.09	1530
		1308.23	1420
		1308.37	1458
		1308.51	1436
		1308.65	1420
		1308.79	1404
		1308.93	1487
		1309.07	1442
		1309.21	1439
		1309.35	1450
		1309.49	1448
		1309.63	1459
		1309.77	1520
		1309.91	1489
		1310.05	1488
		1310.19	1442
		1310.33	1485
		1310.47	1452
		1310.61	1459
		1310.75	1375
		1310.89	1412
		1311.03	1473
		1311.17	1506
		1311.31	1423
		1311.45	1542
		1311.58	1468
		1311.72	1499
		1311.86	1455
		1312	1444
		1312.14	1424
		1312.28	1490
		1312.42	1370
		1312.56	1449
		1312.7	1482
		1312.84	1475
		1312.98	1405
		1313.12	1462
		1313.26	1463
		1313.4	1456
		1313.54	1419
		1313.68	1488
		1313.82	1434
		1313.96	1467
		1314.1	1445
		1314.24	1451
		1314.38	1438
		1314.52	1482
		1314.66	1468
		1314.8	1506
		1314.94	1457
		1315.08	1549
		1315.22	1453
		1315.36	1555
		1315.5	1371
		1315.64	1441
		1315.78	1427
		1315.92	1544
		1316.06	1506
		1316.2	1508
		1316.34	1437
		1316.48	1454
		1316.62	1479
		1316.76	1502
		1316.9	1482
		1317.04	1467
		1317.18	1442
		1317.32	1475
		1317.46	1441
		1317.6	1468
		1317.74	1382
		1317.88	1496
		1318.02	1372
		1318.16	1501
		1318.3	1476
		1318.44	1456
		1318.58	1430
		1318.72	1480
		1318.86	1422
		1319	1397
		1319.14	1396
		1319.28	1405
		1319.42	1419
		1319.56	1409
		1319.7	1363
		1319.84	1406
		1319.98	1440
		1320.12	1404
		1320.26	1386
		1320.4	1434
		1320.54	1425
		1320.68	1434
		1320.82	1448
		1320.96	1507
		1321.1	1428
		1321.24	1475
		1321.38	1432
		1321.52	1383
		1321.66	1419
		1321.8	1446
		1321.94	1425
		1322.08	1401
		1322.22	1416
		1322.36	1420
		1322.5	1364
		1322.64	1419
		1322.78	1439
		1322.92	1470
		1323.06	1471
		1323.2	1468
		1323.34	1448
		1323.48	1443
		1323.62	1419
		1323.76	1459
		1323.9	1380
		1324.04	1438
		1324.18	1435
		1324.32	1407
		1324.46	1436
		1324.6	1476
		1324.74	1397
		1324.88	1415
		1325.01	1472
		1325.15	1449
		1325.29	1356
		1325.43	1429
		1325.57	1427
		1325.71	1459
		1325.85	1432
		1325.99	1525
		1326.13	1399
		1326.27	1451
		1326.41	1373
		1326.55	1451
		1326.69	1422
		1326.83	1447
		1326.97	1389
		1327.11	1487
		1327.25	1480
		1327.39	1469
		1327.53	1458
		1327.67	1383
		1327.81	1443
		1327.95	1439
		1328.09	1388
		1328.23	1471
		1328.37	1499
		1328.51	1397
		1328.65	1368
		1328.79	1432
		1328.93	1419
		1329.07	1418
		1329.21	1425
		1329.35	1497
		1329.49	1455
		1329.63	1496
		1329.77	1423
		1329.91	1427
		1330.05	1363
		1330.19	1542
		1330.33	1425
		1330.47	1432
		1330.61	1447
		1330.75	1416
		1330.89	1487
		1331.03	1513
		1331.17	1432
		1331.31	1590
		1331.45	1390
		1331.59	1495
		1331.73	1386
		1331.87	1381
		1332.01	1468
		1332.15	1465
		1332.29	1377
		1332.43	1435
		1332.57	1468
		1332.71	1391
		1332.85	1427
		1332.99	1373
		1333.13	1438
		1333.27	1385
		1333.41	1470
		1333.55	1427
		1333.69	1417
		1333.83	1495
		1333.97	1477
		1334.11	1451
		1334.25	1393
		1334.39	1549
		1334.53	1488
		1334.67	1386
		1334.81	1450
		1334.95	1484
		1335.09	1427
		1335.23	1455
		1335.37	1361
		1335.51	1479
		1335.65	1323
		1335.79	1381
		1335.93	1408
		1336.07	1477
		1336.21	1388
		1336.35	1493
		1336.49	1438
		1336.63	1408
		1336.77	1367
		1336.91	1484
		1337.05	1468
		1337.19	1471
		1337.33	1491
		1337.47	1421
		1337.61	1410
		1337.75	1532
		1337.89	1452
		1338.03	1443
		1338.17	1411
		1338.31	1517
		1338.45	1401
		1338.58	1437
		1338.72	1410
		1338.86	1461
		1339	1378
		1339.14	1516
		1339.28	1430
		1339.42	1436
		1339.56	1419
		1339.7	1434
		1339.84	1441
		1339.98	1524
		1340.12	1480
		1340.26	1490
		1340.4	1437
		1340.54	1438
		1340.68	1462
		1340.82	1515
		1340.96	1421
		1341.1	1444
		1341.24	1512
		1341.38	1517
		1341.52	1421
		1341.66	1491
		1341.8	1342
		1341.94	1431
		1342.08	1379
		1342.22	1441
		1342.36	1423
		1342.5	1451
		1342.64	1428
		1342.78	1429
[truncated: 135 more rows]

## Sheet: Fig.2e
Figure 2e	Model	Training acc	Validation acc
Data	0.5-1	0.99215	0.99084
	0.5-2	0.99529	0.99509
	0.5-3	0.99627	0.99609
	0.25-1	0.9947	0.99404
	0.25-2	0.99543	0.99554
	0.25-3	0.99607	0.99627

## Sheet: Fig. 2f
Figure 2f	Model	Training acc	Validation acc
Data	0.5-1	0.99798	0.99755
	0.5-2	0.99876	0.99848
	0.5-3	0.99887	0.99874
	0.25-1	0.99939	0.99903
	0.25-2	0.99952	0.99934
	0.25-3	0.99979	0.99969

## Sheet: Fig. 2g
Figure 2g	Pixel	Training acc	Validation acc
Data	64	0.99556	0.99484
	128	0.99607	0.99627
	256	0.99354	0.99373

## Sheet: Fig. 2h
Figure 2h	Pixel	Training acc	Validation acc
Data	64	0.98902	0.99294
	128	0.99779	0.99788
	256	0.99939	0.99919

## Sheet: Fig. 4a
Figure 4a	Number of model deployment	Temperature (°C)
Data	0	21
	1	0
	2	0
	3	0
	4	0
	5	0
	6	0

## Sheet: Fig. 4b
Figure 4b	Number of model deployment	Time (s)
Data	0	118
	1	120
	2	124
	3	120
	4	123
	5	124
	6	125

## Sheet: Fig. 4c
Figure 4c	Number of model deployment	Probability High	Probability Suitable	ProbabilityLow
Data	0	0.544155	0.402019	0.0538267
	1	0	0.829167	0.170833
	2	0	0.866559	0.133441
	3	0	0.788333	0.211667
	4	0	0.892395	0.107605
	5	0	0.876911	0.123089
	6	0	0.915605	0.0843949

[truncated: 23 more sheets: Fig. 4k, Fig. 5f, Fig. 5g, Fig. 5h, Fig. S1a, Fig. S1b, Fig. S3a, Fig. S3b, Fig. S7a, Fig. S7b, Fig. S7c, Fig. S7d, Fig. S8a, Fig. S8b, Fig. S8c, Fig. S8d, Fig. S11b, Fig. S12b, Fig. S13a, Fig. S13b …]
